# Supplementary material for: Cohort profile: The Golden Retriever Lifetime Study (GRLS)
Source: PLoS One. 2022 Jun 9;17(6):e0269425. doi: 10.1371/journal.pone.0269425 (PMC9182714; doi:10.1371/journal.pone.0269425)
Supplement: S1 Data — (CSV) [file pone.0269425.s005.csv]

ID	Enrollment_status	Age_at_enrollment_years	Age_current_years	Sex	Age_at_gonadectomy_categorical	Region_of_residence	Body_condition_categorical	Primary_endpoint	Primary_endpoint_diagnosis_tier	Age_at_primary_endpoint_diagnosis_years	Age_at_death_or_ltf_years	Cause_of_death_cancer_yes_no	Total_follow_up_time_years	Necropsy_performed_yes_no
grlsH764T844	Enrolled	2.23	10.77	Female Spayed	>5 yrs	Northeast	Overweight						10.77
grls5KPMMUCC	Enrolled	2.22	9.96	Female Spayed	>5 yrs	Northeast	Overweight						9.96
grlsUBE49VBB	Enrolled	1.94	9.67	Female Spayed	>5 yrs	South	Underweight						9.67
grlsE2Q6OBTT	Enrolled	1.51	9.93	Female Spayed	>5 yrs	Pacific	Normal	Lymphoma	1	9.33			9.93
grlsRZT87U00	Enrolled	1.93	10.13	Female Spayed	>5 yrs	Northeast	Normal						10.13
grlsZJRGT144	Enrolled Deceased	1.67	9.81	Male Intact	Intact	South		Hemangiosarcoma	1	9.78	9.81	1	9.81	Yes
grlsYOQLXM44	Enrolled	1.67	10.28	Female Spayed	>5 yrs	South							10.28
grlsOBKQCCRR	Enrolled	1.24	9.71	Female Spayed	<= 6 mo	Pacific	Normal						9.71
grlsJ4RY5O33	Enrolled	1.64	10.2	Female Spayed	<= 6 mo	Midwest							10.2
grlsSUDI7EZZ	Enrolled	1.97	10.48	Male Neutered	1 - 2 yrs	Midwest	Obese						10.48
grls6QM3ZGEE	Enrolled Deceased	2	7.56	Male Neutered	1 - 2 yrs	Northeast	Overweight	Hemangiosarcoma	1	6.74	7.56	1	7.56	Yes
grlsJBW4CYRR	Enrolled	2.81	11.27	Female Spayed	1 - 2 yrs	South	Overweight						11.27
grlsIYPAQXX	LTF	1.65	7.13	Female Spayed	6 mo - 1 yr	Midwest	Normal				7.13		7.13
grlsRDDQEK44	Enrolled	2.7	11.31	Male Neutered	6 mo - 1 yr	Northeast	Normal						11.31
grls3GLTTX00	Enrolled	1.35	9.71	Male Neutered	1 - 2 yrs	Pacific	Overweight						9.71
grlsZ7H6S6CC	Enrolled Deceased	1.79	5.3	Male Intact	Intact	South	Normal				5.3	0	5.3	No
grlsZIPRWGMM	Enrolled Deceased	1.5	8.43	Female Intact	Intact	South	Normal	Hemangiosarcoma	1	8.43	8.43	1	8.43	Yes
grls9WOPU3WW	LTF	1.66	2.45	Female Intact	Intact	Northeast	Overweight				2.45		2.45
grls9QW2PE44	Enrolled	1.14	9.7	Male Neutered	>5 yrs	South	Obese						9.7
grlsKT7FHXSS	Enrolled	1.81	10.03	Female Spayed	<= 6 mo	Midwest	Normal						10.03
grlsD3O0F7NN	Enrolled	2.04	10.12	Female Spayed	6 mo - 1 yr	Northeast	Normal						10.12
grlsQRT1O6VV	Enrolled	1.36	10.03	Male Neutered	6 mo - 1 yr	South	Overweight						10.03
grlsCLRK3CMM	Enrolled	1.48	10.08	Female Spayed	>5 yrs	Mountain	Normal						10.08
grls4H7BVT22	Enrolled	1.26	9.82	Female Spayed	6 mo - 1 yr	South	Overweight						9.82
grls6F8ZXEE	Enrolled	1.36	9.96	Male Intact	Intact	Mountain	Overweight						9.96
grlsWYY3KF66	Enrolled	1.98	10.61	Female Spayed	<= 6 mo	Northeast	Overweight						10.61
grlsHSZ4NWKK	LTF	2.64	7.14	Female Spayed	<= 6 mo	Pacific	Normal				7.14		7.14
grls4M9RF144	Enrolled	1.44	10.05	Male Neutered	1 - 2 yrs	Midwest	Normal	Lymphoma	1	9.17			10.05
grlsGIYIEJ22	Enrolled	1.25	9.81	Male Intact	Intact	South	Overweight						9.81
grlsOPAIDMM	Enrolled Deceased	2.48	8.83	Female Spayed	>5 yrs	Northeast	Normal				8.83	1	8.83	No
grlsP9JOSSVV	Enrolled	2.05	10.65	Male Neutered	>5 yrs	Northeast	Overweight						10.65
grlsQ8SLO5YY	Enrolled	1.65	10.05	Female Spayed	>5 yrs	Pacific	Normal						10.05
grlsOGRXTRQQ	Enrolled	1.89	10.05	Female Spayed	6 mo - 1 yr	South	Normal						10.05
grls1R45QTUU	Enrolled	1.64	10.15	Female Spayed	6 mo - 1 yr	South	Normal						10.15
grlsOB1QZ144	Enrolled	1.46	10.04	Female Spayed	>5 yrs	Pacific	Overweight						10.04
grlsUZ00ZR66	Enrolled Deceased	1.37	4.48	Male Neutered	1 - 2 yrs	Northeast	Overweight	Hemangiosarcoma	2	4.48	4.48	1	4.48	No
grlsKRQ2F4FF	Enrolled Deceased	0.99	6.26	Female Spayed	2 - 5 yrs	Pacific	Normal	Lymphoma	1	5.89	6.26	1	6.26	No
grlsNVN2JEFF	Enrolled	1.09	9.67	Female Spayed	<= 6 mo	South	Normal						9.67
grlsUJFR71NN	Enrolled	0.76	9.26	Male Neutered	6 mo - 1 yr	South	Normal						9.26
grlsCZ69ZOUU	Enrolled	1.44	10.12	Male Intact	Intact	Northeast	Normal						10.12
grlsZ03WC1OO	Enrolled	1.13	9.74	Male Neutered	<= 6 mo	South	Normal						9.74
grlsYLUNOS33	Enrolled	1.13	9.74	Female Spayed	<= 6 mo	South	Normal						9.74
grls4Q4L3EDD	Enrolled Deceased	2.38	10.31	Male Neutered	<= 6 mo	South	Overweight				10.31	1	10.31	Yes
grlsF73DD644	Enrolled	2.93	11	Male Neutered	>5 yrs	Pacific	Normal						11
grlsRVOJXM00	Enrolled	2.51	11.16	Male Neutered	1 - 2 yrs	Pacific	Overweight						11.16
grlsWYRHCFF	Enrolled	2.09	10.26	Female Spayed	6 mo - 1 yr	South	Normal						10.26
grlsPX57555	Enrolled	1.41	10.09	Female Spayed	<= 6 mo	Midwest	Normal						10.09
grls0IBIS0GG	Enrolled	1.41	10.09	Female Spayed	6 mo - 1 yr	Midwest	Normal						10.09
grlsLFOHPMNN	Enrolled	2.17	10.84	Female Spayed	6 mo - 1 yr	Pacific	Overweight						10.84
grls74CM5J99	LTF	2.07	2.06	Female Spayed	<= 6 mo	Northeast	Normal				2.06		2.06
grls4EZBX0GG	Enrolled	1.98	10.28	Female Spayed	1 - 2 yrs	Pacific	Normal						10.28
grlsMKEVKDZZ	Enrolled Deceased	1.28	6.91	Male Neutered	<= 6 mo	South	Normal				6.91	1	6.91	No
grls99LNEEKK	LTF	3.04	2.83	Male Intact	Intact	Northeast	Normal				2.83		2.83
grlsQDPXP9	Enrolled	2.37	11.01	Female Spayed	2 - 5 yrs	South	Overweight						11.01
grlsICW7BS77	Enrolled	1.76	10.25	Female Spayed	1 - 2 yrs	South	Normal						10.25
grlsEFAHDC99	Enrolled	2.22	10.83	Female Intact	Intact	Northeast	Normal						10.83
grlsLM4J9PII	Enrolled	1.43	10.05	Female Intact	Intact	Northeast	Normal						10.05
grls2S3J1K66	Enrolled	2.83	11.04	Female Spayed	>5 yrs	Pacific	Obese						11.04
grls3EXUCLEE	Enrolled Deceased	1.16	7.68	Male Intact	Intact	Mountain	Normal				7.68	0	7.68	Yes
grlsW5TR0BRR	Enrolled	1.67	9.88	Female Spayed	>5 yrs	Northeast	Normal						9.88
grls3I4TC288	Enrolled	1.36	9.46	Male Intact	Intact	South	Overweight						9.46
grlsIQLVMMUU	Enrolled	1.66	9.94	Female Spayed	6 mo - 1 yr	South	Normal						9.94
grlsXC5ZPDXX	Enrolled	1.19	9.8	Male Intact	Intact	South	Normal						9.8
grlsWNOL0UZZ	Enrolled	2.55	11.08	Female Spayed	<= 6 mo	South	Normal						11.08
grlsKOFQ3044	Enrolled Deceased	1.62	9.19	Male Neutered	6 mo - 1 yr	South	Overweight	Hemangiosarcoma	1	9.19	9.19	1	9.19	Yes
grlsGI26RS66	Enrolled	2.46	11.08	Male Neutered	<= 6 mo	Mountain	Overweight						11.08
grlsGQEN0GEE	Enrolled Deceased	1.53	8.83	Female Spayed	1 - 2 yrs	Mountain	Overweight	Hemangiosarcoma	1	8.83	8.83	1	8.83	Yes
grlsONZRBVGG	Enrolled	1.37	9.77	Female Spayed	<= 6 mo	Midwest	Normal						9.77
grlsN4MLY555	Enrolled	2.54	9.72	Female Spayed	6 mo - 1 yr	South							9.72
grlsAGEYKUYY	Enrolled	1.41	9.95	Female Spayed	2 - 5 yrs	South	Normal						9.95
grlsTOWNL9UU	Enrolled Deceased	2.06	5.57	Female Spayed	2 - 5 yrs	South	Normal				5.57	1	5.57	Yes
grls3SN3WPJJ	Enrolled	1.55	10.16	Male Intact	Intact	Northeast	Normal						10.16
grlsRQY64ZHH	Enrolled	1.08	9.59	Female Spayed	>5 yrs	Midwest	Overweight						9.59
grlsO3BDIVWW	Enrolled	2.62	11.12	Female Spayed	>5 yrs	South	Normal						11.12
grlsG2JULRR	Enrolled	2.08	10.78	Female Spayed	>5 yrs	Northeast	Normal						10.78
grls9Q4LJOWW	Enrolled	1.94	9.49	Female Spayed	6 mo - 1 yr	Pacific	Overweight						9.49
grlsZKDZ9N00	Enrolled	2.08	10.75	Female Spayed	<= 6 mo	Northeast	Normal						10.75
grlsJLPUNPII	Enrolled	2.56	9.52	Male Neutered	6 mo - 1 yr	South	Overweight						9.52
grlsATVT2KUU	Enrolled	1.44	10.05	Female Spayed	6 mo - 1 yr	South	Normal						10.05
grls6L5GEWII	Enrolled Deceased	1.08	8.07	Male Neutered	2 - 5 yrs	South	Overweight	Hemangiosarcoma	2	8.05	8.07	1	8.07	No
grlsC0EX4933	Enrolled Deceased	2.41	7.88	Male Neutered	6 mo - 1 yr	Northeast	Normal				7.88	0	7.88	No
grls1JWEEY	Enrolled	1.11	9.77	Female Spayed	<= 6 mo	South							9.77
grlsHMN1FZ77	LTF	0.92	1.86	Male Intact	Intact	Midwest	Overweight				1.86		1.86
grls4V37K977	Enrolled Deceased	1.41	9.3	Male Neutered	1 - 2 yrs	South	Overweight				9.3	0	9.3	Yes
grlsGBDDG0JJ	Enrolled	1.11	9.34	Female Spayed	<= 6 mo	Northeast	Normal						9.34
grls8EJ7OW99	Enrolled	1.71	10.25	Male Intact	Intact	Mountain	Normal	Lymphoma	1	10.17			10.25
grlsY21VCNLL	Enrolled	1.42	10.01	Male Neutered	>5 yrs	Mountain							10.01
grls4OOI0C66	Enrolled	2.67	9.48	Male Neutered	<= 6 mo	Mountain	Normal						9.48
grls3XQD0E33	LTF	1.85	1.49	Male Intact	Intact	Midwest	Normal				1.49		1.49
grlsW5PNQ9CC	Enrolled Deceased	2.43	10.7	Female Spayed	>5 yrs	South	Overweight	Hemangiosarcoma	1	10.7	10.7	1	10.7	Yes
grls11BBNP	Enrolled Deceased	1.38	9.43	Female Spayed	6 mo - 1 yr	Northeast					9.43	0	9.43	Yes
grls3QVAHF11	Enrolled	2.25	10.82	Male Neutered	6 mo - 1 yr	Northeast	Normal						10.82
grls4DCW3PVV	Enrolled	2.26	10.84	Male Neutered	6 mo - 1 yr	Northeast	Normal						10.84
grls0EZB9OCC	Enrolled Deceased	1.64	9.95	Male Neutered	6 mo - 1 yr	South	Normal	Hemangiosarcoma	1	9.65	9.95	1	9.95	No
grlsODB8SKHH	Enrolled	2.16	10.7	Male Intact	Intact	South	Normal						10.7
grlsF744CMII	Enrolled	2.27	10.77	Female Spayed	6 mo - 1 yr	Midwest	Overweight						10.77
grlsZGWS2Z33	Enrolled	1.89	10.32	Female Intact	Intact	Mountain							10.32
grls95XW2JVV	Enrolled	1.44	9.98	Female Spayed	6 mo - 1 yr	Northeast	Obese						9.98
grlsC7EYGG66	Enrolled	1.55	9.61	Female Spayed	>5 yrs	South							9.61
grlsJ6C2KJJ	Enrolled Deceased	2.76	8.51	Female Spayed	6 mo - 1 yr	Midwest	Overweight	Lymphoma	1	8.25	8.51	1	8.51	Yes
grls1US5SPBB	Enrolled	2.4	10.96	Male Neutered	<= 6 mo	Northeast	Normal						10.96
grlsCW6YD533	Enrolled	1.62	10.11	Male Neutered	1 - 2 yrs	Mountain	Overweight						10.11
grlsFY9FEAWW	Enrolled	1.28	9.89	Female Spayed	>5 yrs	Midwest	Normal						9.89
grlsZ4LXDL66	Enrolled Deceased	1.96	6.72	Female Spayed	6 mo - 1 yr	Pacific	Normal				6.72	0	6.72	Yes
grlsIJPE4Z33	Enrolled	2.65	10.9	Female Spayed	6 mo - 1 yr	Midwest	Normal						10.9
grls3L76FSS	Enrolled	1.94	10.52	Female Spayed	1 - 2 yrs	Northeast	Overweight						10.52
grlsUD2OGC44	Enrolled	1.61	10.16	Female Spayed	>5 yrs	Northeast	Normal						10.16
grlsZ36Y96YY	Enrolled	0.83	9.42	Male Neutered	6 mo - 1 yr	Mountain	Normal						9.42
grlsIX3S9766	Enrolled	0.67	9.33	Female Spayed	1 - 2 yrs	South	Obese						9.33
grlsOFX17FUU	Enrolled	1.63	10.31	Male Neutered	6 mo - 1 yr	Northeast	Normal						10.31
grls7259A4YY	Enrolled	2.56	10.7	Male Intact	Intact	Northeast	Normal						10.7
grlsTK9649UU	Enrolled Deceased	1.49	8.94	Female Spayed	6 mo - 1 yr	Pacific	Normal				8.94	1	8.94	Yes
grls9NZ8HLWW	Enrolled Deceased	2.37	7.52	Male Neutered	6 mo - 1 yr	Northeast	Normal	Hemangiosarcoma	1	7.52	7.52	1	7.52	Yes
grls8N6RW177	LTF	1.89	3.87	Male Intact	Intact	Northeast	Normal				3.87		3.87
grlsOC6LS7RR	Enrolled Deceased	0.77	9.17	Female Spayed	>5 yrs	South	Overweight	Hemangiosarcoma	1	9.17	9.17	1	9.17	Yes
grlsQTZ8XMM	Enrolled	2.12	10.64	Male Neutered	6 mo - 1 yr	Mountain	Normal						10.64
grlsRC7GLHQQ	Enrolled	2.94	10.76	Male Intact	Intact	Pacific	Normal						10.76
grlsMPFEO811	LTF	1.59	4.69	Male Neutered	1 - 2 yrs	South	Normal				4.69		4.69
grlsPSOP6XOO	LTF	2.48	7.11	Female Spayed	2 - 5 yrs	Pacific	Overweight	Hemangiosarcoma	3	10.31	7.11		7.11
grls7K6Z7LXX	Enrolled Deceased	1.89	5.88	Female Intact	Intact	South	Overweight	Lymphoma	1	5.56	5.88	1	5.88	No
grlsBHYS3ZEE	Enrolled	2.23	10.37	Male Intact	Intact	Mountain	Overweight						10.37
grlsRQ7AU5XX	Enrolled	1.52	9.72	Female Spayed	>5 yrs	Mountain							9.72
grlsMHXRGTT	Enrolled	2.19	10.75	Male Intact	Intact	Northeast	Normal						10.75
grlsG8CEWDGG	Enrolled	0.64	9.19	Male Neutered	>5 yrs	Mountain	Normal						9.19
grls1IO60U55	Enrolled	2.37	10.03	Female Intact	Intact	Midwest	Overweight						10.03
grlsLMEPJC99	Enrolled	2.08	9.19	Female Spayed	>5 yrs	South	Normal						9.19
grlsFF3DCAOO	LTF	1.73	3.77	Female Intact	Intact	Midwest	Normal				3.77		3.77
grlsFFKE0M33	Enrolled	1.54	9.86	Female Spayed	2 - 5 yrs	Northeast	Normal						9.86
grls6ZGFMO99	Enrolled Deceased	2.07	6.77	Female Intact	Intact	Midwest	Normal				6.77	0	6.77	No
grlsXMRZ85II	Enrolled	1.04	8.31	Female Spayed	>5 yrs	South	Obese						8.31
grls9ZG7XWKK	Enrolled	2.35	10.91	Female Intact	Intact	Midwest	Normal						10.91
grlsSCKQN7GG	Enrolled	0.84	9.45	Male Intact	Intact	Northeast	Normal						9.45
grls2KYD04OO	Enrolled	2.34	10.02	Male Neutered	<= 6 mo	South	Overweight						10.02
grls719B98CC	Enrolled	1.62	9.51	Female Spayed	>5 yrs	South	Normal						9.51
grls7A730Z22	Enrolled	1.9	10.12	Female Spayed	2 - 5 yrs	Northeast	Normal						10.12
grls0LUXUMTT	Enrolled	1.88	10.07	Male Neutered	>5 yrs	Midwest	Overweight						10.07
grls8YZZ2XSS	Enrolled	2.37	10.75	Male Neutered	6 mo - 1 yr	Northeast	Normal						10.75
grls7RFFFN33	Enrolled Deceased	1.35	8.65	Female Spayed	<= 6 mo	Pacific	Normal	Osteosarcoma	1	8.07	8.65	1	8.65	No
grlsZ4E4WDRR	LTF	2.44	4.21	Male Neutered	6 mo - 1 yr	Mountain	Normal				4.21		4.21
grlsB6INTB99	Enrolled	1.38	9.95	Female Spayed	6 mo - 1 yr	Pacific	Overweight						9.95
grlsY07N3VWW	LTF	2.72	3.55	Male Neutered	6 mo - 1 yr	Northeast	Normal				3.55		3.55
grlsFIQS65WW	Enrolled	0.54	9.07	Male Neutered	1 - 2 yrs	Midwest	Normal						9.07
grls5UBCFJUU	LTF	1.38	1.01	Male Intact	Intact	South	Overweight				1.01		1.01
grlsZYWPKKJJ	Enrolled Deceased	0.92	8.1	Female Spayed	<= 6 mo	Northeast	Normal	Lymphoma	1	8.1	8.1	1	8.1	Yes
grls02VDCV99	Enrolled	1.95	10.25	Female Spayed	<= 6 mo	Mountain	Overweight						10.25
grlsHO2TSODD	Enrolled Deceased	2.3	10.38	Male Neutered	1 - 2 yrs	Midwest	Normal				10.38	1	10.38	Yes
grlsZJD8DKEE	Enrolled Deceased	0.97	6.53	Male Neutered	6 mo - 1 yr	Northeast	Overweight				6.53	0	6.53	No
grls4WD6UGG	Enrolled	1.53	10.16	Male Neutered	6 mo - 1 yr	Northeast	Normal						10.16
grlsTO87VV	Enrolled Deceased	2.14	7.76	Male Neutered	6 mo - 1 yr	Midwest	Overweight	Hemangiosarcoma	1	7.76	7.76	1	7.76	Yes
grlsE9MPH2YY	Enrolled Deceased	0.51	8.25	Female Spayed	6 mo - 1 yr	Mountain	Overweight				8.25	1	8.25	Yes
grlsQVIQFV77	LTF	2.01	3.44	Female Spayed	6 mo - 1 yr	Northeast	Normal				3.44		3.44
grls0CSZ8WSS	Enrolled	0.53	8.99	Male Neutered	1 - 2 yrs	Northeast	Overweight						8.99
grls5663T6FF	Enrolled	1.89	10.39	Male Neutered	2 - 5 yrs	Mountain	Overweight						10.39
grlsCSQMX133	Enrolled	1.96	10.43	Male Neutered	<= 6 mo	South	Normal						10.43
grlsMJZUKONN	Enrolled	2.05	10.06	Male Intact	Intact	Mountain	Normal						10.06
grlsMSQR2KGG	Enrolled Deceased	2.05	9.14	Male Intact	Intact	Mountain	Normal	Hemangiosarcoma	1	9.14	9.14	1	9.14	Yes
grls35S9K3WW	Enrolled	0.58	9.06	Male Neutered	6 mo - 1 yr	Mountain	Normal						9.06
grlsH7SFCTII	Enrolled	0.69	8.93	Male Neutered	6 mo - 1 yr	Mountain							8.93
grlsOMR9B833	Enrolled Deceased	2.06	10.12	Male Intact	Intact	Midwest	Normal	Lymphoma	1	10.05	10.12	1	10.12	Yes
grlsYXQ10OHH	Enrolled	1.91	10.14	Female Spayed	1 - 2 yrs	Midwest	Overweight						10.14
grlsMRYUH	LTF	1.54	7.51	Female Spayed	6 mo - 1 yr	Northeast	Normal				7.51		7.51
grlsUPU4IQSS	Enrolled	0.62	9.17	Female Spayed	<= 6 mo	Midwest	Obese						9.17
grlsY6SJNLNN	Enrolled Deceased	1.72	9.6	Male Neutered	<= 6 mo	Midwest	Overweight	Hemangiosarcoma	1	9.6	9.6	1	9.6	Yes
grlsLC84MJJ	Enrolled	0.5	9.06	Female Spayed	>5 yrs	South	Normal						9.06
grls7NDETY77	Enrolled	1.71	10.24	Male Neutered	1 - 2 yrs	Pacific	Normal						10.24
grlsBKB4TUXX	Enrolled	1.39	9.57	Female Spayed	1 - 2 yrs	Midwest	Overweight						9.57
grlsRWG7533	Enrolled	0.89	9.57	Female Spayed	<= 6 mo	Pacific							9.57
grlsYLJ61233	Enrolled	2.03	10.2	Male Neutered	2 - 5 yrs	Mountain	Normal						10.2
grlsKSPNFT22	Enrolled	1.9	10.58	Male Neutered	6 mo - 1 yr	Mountain	Normal						10.58
grls0G7VYQ55	Enrolled	1.65	9.77	Male Neutered	6 mo - 1 yr	Mountain	Normal						9.77
grls6EXOOGFF	Enrolled	0.84	9.46	Male Neutered	<= 6 mo	Mountain	Overweight						9.46
grlsOZJNWLVV	Enrolled Deceased	1.86	2.84	Male Intact	Intact	South	Overweight				2.84	1	2.84	Yes
grls8NWAH177	Enrolled	0.52	9.14	Female Intact	Intact	South	Normal						9.14
grlsPSXKAS55	Enrolled Deceased	1.24	9.45	Male Neutered	1 - 2 yrs	South	Normal	Hemangiosarcoma	1	9.37	9.45	1	9.45	Yes
grlsFD8D0QRR	Enrolled	1.64	9.7	Male Intact	Intact	South	Normal						9.7
grlsTPPW1BMM	Enrolled	1.64	10.21	Male Neutered	>5 yrs	South	Normal						10.21
grlsGHZTRXLL	Enrolled Deceased	0.59	7.9	Male Neutered	1 - 2 yrs	Midwest	Overweight	Hemangiosarcoma	1	7.85	7.9	1	7.9	Yes
grlsLDVP4ZGG	LTF	1.64	3.31	Female Intact	Intact	South	Normal				3.31		3.31
grlsWUJPJUYY	Enrolled	1.5	10.02	Female Spayed	<= 6 mo	South	Normal						10.02
grlsM8FULL66	Enrolled Deceased	0.79	4.18	Male Neutered	6 mo - 1 yr	Mountain	Normal				4.18	1	4.18	No
grlsX48RNRXX	Enrolled	0.76	8.97	Female Spayed	>5 yrs	Northeast	Normal						8.97
grlsVZTYB833	Enrolled Deceased	2	6.25	Male Neutered	1 - 2 yrs	Pacific	Overweight				6.25	1	6.25	No
grlsV9M0L522	Enrolled	1.48	9.93	Male Neutered	2 - 5 yrs	Pacific							9.93
grls3MRP58VV	Enrolled Deceased	2.91	9.74	Male Neutered	>5 yrs	Mountain	Normal	Hemangiosarcoma	1	9.74	9.74	1	9.74	Yes
grlsQ20T0I77	Enrolled Deceased	2	9.91	Female Spayed	2 - 5 yrs	Midwest	Normal	Hemangiosarcoma	1	9.91	9.91	1	9.91	Yes
grls4JKVS2BB	Enrolled Deceased	0.97	8.34	Female Spayed	6 mo - 1 yr	Pacific	Overweight	Hemangiosarcoma	2	8.34	8.34	1	8.34	No
grlsT71DHLKK	Enrolled	1.71	10.36	Female Spayed	1 - 2 yrs	Pacific	Normal						10.36
grlsARPE20WW	Enrolled	0.93	9.43	Female Spayed	6 mo - 1 yr	Pacific	Overweight						9.43
grlsD7ZPOK33	Enrolled	2.02	9.82	Female Spayed	>5 yrs	Midwest	Normal						9.82
grlsRTE6CR33	Enrolled	1.41	9.21	Male Intact	Intact	Midwest	Normal						9.21
grlsRWMZKSJJ	Enrolled Deceased	2.08	10.2	Male Intact	Intact	South	Overweight	Hemangiosarcoma	1	10.19	10.2	1	10.2	Yes
grlsW588I188	Enrolled	1.35	9.86	Female Spayed	1 - 2 yrs	South	Normal						9.86
grlsJS60YMLL	Enrolled	0.85	9.36	Female Spayed	1 - 2 yrs	South	Normal						9.36
grlsKJBK2WCC	LTF	1.67	5.64	Male Intact	Intact	Pacific	Normal				5.64		5.64
grlsKLL9VHDD	Enrolled	2.12	10.28	Male Neutered	2 - 5 yrs	Midwest							10.28
grlsRVRN27BB	LTF	1.44	5.36	Male Neutered	2 - 5 yrs	South	Overweight				5.36		5.36
grls44MCF9HH	Enrolled Deceased	1.46	9	Male Neutered	6 mo - 1 yr	Pacific	Normal				9	1	9	Yes
grls50XJN4HH	Enrolled	1.49	10	Male Intact	Intact	Midwest	Normal						10
grlsO5YUR99	Enrolled	0.53	9.03	Male Neutered	>5 yrs	South							9.03
grls94W4KJ77	Enrolled	1.49	10	Male Intact	Intact	Midwest	Normal						10
grls1W4Z888	Enrolled	0.55	8.87	Male Neutered	<= 6 mo	Pacific	Overweight						8.87
grlsPFS0H300	Enrolled	2.17	9.52	Male Neutered	2 - 5 yrs	Midwest	Overweight	Hemangiosarcoma	3	9.45			9.52
grls9P70MX	LTF	1.67	5.64	Female Intact	Intact	Pacific	Normal				5.64		5.64
grlsTS7CG6HH	Enrolled	0.59	9.01	Male Neutered	2 - 5 yrs	Midwest	Overweight						9.01
grlsN5DLQZ66	Enrolled	1.88	10.03	Male Neutered	1 - 2 yrs	Pacific	Overweight						10.03
grlsTLXIJNOO	Enrolled	1.11	9.73	Male Neutered	1 - 2 yrs	Pacific	Normal						9.73
grlsQVL0ZFEE	Enrolled	1.3	9.69	Female Spayed	<= 6 mo	South	Normal						9.69
grlsKBPBMGUU	Enrolled	1.73	10.24	Male Neutered	2 - 5 yrs	Pacific	Overweight						10.24
grls9Q57Q3JJ	Enrolled	0.65	9.22	Male Neutered	1 - 2 yrs	Northeast	Normal						9.22
grlsCZAFQ7II	Enrolled	0.6	9.14	Female Spayed	1 - 2 yrs	Mountain	Normal						9.14
grlsURFSOP88	Enrolled Deceased	2.98	10.01	Male Neutered	1 - 2 yrs	South	Normal	Hemangiosarcoma	3	10.01	10.01	0	10.01	Yes
grls0N6CMARR	Enrolled	0.72	9.09	Male Intact	Intact	Mountain	Normal						9.09
grlsC78EUT77	Enrolled Deceased	2.16	7.6	Male Intact	Intact	Northeast	Normal				7.6	0	7.6	No
grlsQE71H133	LTF	2.29	3.12	Female Intact	Intact	Northeast	Normal				3.12		3.12
grlsQVINB9KK	Enrolled Deceased	2.14	10.57	Female Spayed	<= 6 mo	Pacific	Normal				10.57	0	10.57	Yes
grls1GNBAW55	Enrolled	0.62	9.17	Female Spayed	<= 6 mo	South							9.17
grlsK4YY7YRR	LTF	1.01	4.71	Female Intact	Intact	Mountain	Normal				4.71		4.71
grlsSE979DGG	Enrolled	1.84	10.21	Female Spayed	>5 yrs	South	Normal						10.21
grlsLLJFP811	Enrolled Deceased	1.93	7.04	Male Neutered	6 mo - 1 yr	South	Overweight				7.04	0	7.04	Yes
grlsX9JH2611	Enrolled	1.85	10.43	Male Neutered	<= 6 mo	Midwest	Obese						10.43
grls5URG9JGG	Enrolled	2.13	9.27	Male Neutered	6 mo - 1 yr	Northeast	Normal						9.27
grlsJO1ADY55	Enrolled Deceased	1.9	8.29	Female Spayed	2 - 5 yrs	South	Overweight				8.29	1	8.29	Yes
grlsLO4BVHRR	Enrolled	0.53	8.85	Female Spayed	6 mo - 1 yr	Midwest	Normal						8.85
grls7BDL80OO	Enrolled Deceased	1.6	9.33	Male Intact	Intact	Pacific	Overweight	Hemangiosarcoma	1	9.33	9.33	1	9.33	Yes
grlsL2BFTL	LTF	1.05	1.02	Male Intact	Intact	Northeast	Normal				1.02		1.02
grls5FUZ8KBB	Enrolled	1.14	9.1	Male Neutered	6 mo - 1 yr	Northeast							9.1
grls2BBFC88	Enrolled	2.34	10.04	Female Spayed	2 - 5 yrs	Pacific	Normal						10.04
grlsHDT8V9EE	Enrolled	1.32	9.03	Male Neutered	6 mo - 1 yr	Northeast	Normal						9.03
grlsJUXT1II	Enrolled	1.18	9.47	Female Spayed	1 - 2 yrs	Pacific	Normal						9.47
grlsKCRLVIKK	Enrolled	1.29	9.63	Male Neutered	6 mo - 1 yr	Midwest	Obese						9.63
grls20EDCSKK	Enrolled	1.18	9.49	Male Neutered	6 mo - 1 yr	Pacific	Normal						9.49
grlsZ6SQAJJ	Enrolled	0.58	8.84	Female Spayed	>5 yrs	Midwest	Normal						8.84
grlsRXW9AQ55	Enrolled	1.6	9.32	Female Spayed	1 - 2 yrs	South	Overweight						9.32
grlsOI9CDW33	Enrolled	1.86	10.01	Male Neutered	2 - 5 yrs	Mountain							10.01
grlsY4GP2Y99	LTF	2.34	5.23	Male Neutered	<= 6 mo	Pacific	Normal				5.23		5.23
grlsLJPZ38GG	Enrolled	1.42	9.92	Female Spayed	<= 6 mo	South	Normal						9.92
grls8UBXMYUU	Enrolled	1.95	10.14	Male Neutered	6 mo - 1 yr	Pacific	Normal						10.14
grls4NXSGXTT	Enrolled Deceased	2	9.6	Female Spayed	1 - 2 yrs	Northeast	Overweight	Lymphoma	1	9.6	9.6	1	9.6	Yes
grlsIQRHS8KK	LTF	0.55	3.66	Male Neutered	<= 6 mo	Midwest	Overweight				3.66		3.66
grlsTS3DKNYY	LTF	0.55	2.66	Female Spayed	<= 6 mo	Midwest	Overweight				2.66		2.66
grlsDGZD63NN	Enrolled Deceased	0.79	8.81	Male Intact	Intact	South	Overweight	Hemangiosarcoma	1	8.67	8.81	1	8.81	No
grlsZPQC2000	Enrolled	1.63	9.95	Male Neutered	1 - 2 yrs	Northeast	Normal						9.95
grlsVHXZ6SOO	LTF	2.09	4.18	Male Intact	Intact	Pacific	Normal				4.18		4.18
grlsIUWK80ZZ	Enrolled	0.95	9.05	Female Spayed	>5 yrs	Midwest	Overweight						9.05
grlsZ9ZG3LTT	LTF	2.19	2	Female Intact	Intact	Northeast	Overweight				2		2
grlsZ0ZH7TLL	LTF	2.03	1.84	Male Intact	Intact	Northeast	Normal				1.84		1.84
grlsKMWCZ366	Enrolled	0.71	8.97	Male Neutered	<= 6 mo	South	Normal						8.97
grls5DPKIITT	Enrolled	0.67	8.64	Female Spayed	<= 6 mo	Pacific	Normal						8.64
grlsX73QS1QQ	Enrolled	1.34	9.88	Female Spayed	6 mo - 1 yr	Pacific	Normal						9.88
grls2QHPY7DD	Enrolled	1.81	9.85	Female Spayed	1 - 2 yrs	Pacific	Overweight						9.85
grls2UR007KK	Enrolled	1.13	9.59	Male Neutered	>5 yrs	Midwest	Overweight						9.59
grlsZUCGUQHH	Enrolled	2.25	9.25	Female Spayed	2 - 5 yrs	Pacific	Normal						9.25
grlsS7XE7WNN	LTF	0.86	5.07	Male Intact	Intact	South	Normal	Lymphoma	1	5.63	5.07		5.07
grlsBP3I7F55	Enrolled	1.26	9.33	Female Spayed	<= 6 mo	Midwest							9.33
grls2Q0TI7EE	LTF	1.98	5.36	Female Spayed	6 mo - 1 yr	Pacific	Normal				5.36		5.36
grlsQUPZBHEE	Enrolled	1.27	9.82	Male Neutered	2 - 5 yrs	Midwest	Normal						9.82
grls9BIH3NYY	Enrolled	1.56	10.09	Female Spayed	6 mo - 1 yr	South	Overweight						10.09
grlsE3HO8RII	Enrolled	1.49	9.95	Female Spayed	<= 6 mo	South	Overweight						9.95
grlsTHRCRX22	Enrolled	1.43	9.53	Female Spayed	2 - 5 yrs	South							9.53
grlsOOOMA633	Enrolled Deceased	1.51	8.62	Male Intact	Intact	Midwest	Normal	Lymphoma	1	8.54	8.62	1	8.62	Yes
grlsBFIWWMNN	Enrolled	0.77	9.18	Male Intact	Intact	Midwest	Normal						9.18
grlsWO75MFNN	Enrolled	2.34	10.02	Female Spayed	<= 6 mo	South	Obese						10.02
grlsWOM14OO	Enrolled	0.53	8.81	Male Neutered	6 mo - 1 yr	Mountain	Normal						8.81
grlsN43KG77	Enrolled	0.55	8.68	Female Spayed	6 mo - 1 yr	Northeast	Normal						8.68
grlsSVW4ZTZZ	Enrolled	1.08	9.51	Male Neutered	1 - 2 yrs	Northeast	Overweight						9.51
grlsF0M5YMQQ	Enrolled Deceased	0.52	5.19	Male Neutered	2 - 5 yrs	Midwest	Overweight	Lymphoma	1	5.18	5.19	1	5.19	No
grls1XTARN88	Enrolled Deceased	1.39	8.58	Female Spayed	6 mo - 1 yr	Northeast	Normal				8.58	0	8.58	No
grlsQMG3YIQQ	LTF	2.46	2.89	Female Spayed	6 mo - 1 yr	Pacific	Normal				2.89		2.89
grlsYELD0L66	LTF	1.31	4.17	Male Neutered	2 - 5 yrs	Pacific	Underweight				4.17		4.17
grlsLP468HQQ	Enrolled	1.59	10.08	Male Intact	Intact	Midwest	Normal						10.08
grlsYNJ5HP33	Enrolled Deceased	1.65	7.47	Male Neutered	1 - 2 yrs	Mountain	Normal	Hemangiosarcoma	1	7.3	7.47	1	7.47	No
grlsDK4GJX99	Enrolled	0.65	8.98	Male Neutered	>5 yrs	Pacific	Normal						8.98
grls2F3D2D00	Enrolled	0.71	9.06	Female Spayed	1 - 2 yrs	Pacific	Normal						9.06
grls1YGU1BJJ	Enrolled	2.03	10.48	Male Neutered	6 mo - 1 yr	Midwest							10.48
grls2850N5JJ	Enrolled Deceased	0.69	2.89	Female Intact	Intact	South	Normal				2.89	0	2.89	Yes
grls9CHO6Q22	LTF	2.29	2.18	Female Spayed	6 mo - 1 yr	Mountain	Normal				2.18		2.18
grlsZLLUNLII	Enrolled	1.87	10.3	Male Neutered	1 - 2 yrs	Midwest	Overweight						10.3
grls5E6I4WMM	Enrolled	2.23	10.35	Male Neutered	6 mo - 1 yr	Mountain	Overweight						10.35
grlsGJGRDBDD	Enrolled	0.66	8.87	Female Spayed	<= 6 mo	Midwest	Overweight						8.87
grlsM8LPFMNN	Enrolled	1.63	10.13	Female Spayed	6 mo - 1 yr	Northeast	Normal						10.13
grlsJT30XRUU	Enrolled	0.6	8.97	Male Neutered	1 - 2 yrs	Midwest	Overweight						8.97
grlsOXU5V3OO	Enrolled Deceased	1.46	8.54	Female Spayed	<= 6 mo	Northeast	Normal	Lymphoma	1	8.36	8.54	1	8.54	No
grlsJ83YMRR	Enrolled	0.59	8.93	Female Spayed	2 - 5 yrs	Pacific	Overweight						8.93
grlsLMFO85WW	Enrolled Deceased	0.41	3.74	Male Intact	Intact	South	Normal				3.74	0	3.74	No
grls3Z6658DD	LTF	1.01	2.83	Female Spayed	6 mo - 1 yr	South	Overweight				2.83		2.83
grlsT5K9SR99	Enrolled	1.48	9.79	Male Neutered	6 mo - 1 yr	Pacific							9.79
grlsE35J4WSS	Enrolled	1.65	9.87	Female Spayed	2 - 5 yrs	Mountain							9.87
grlsEZ8CTFQQ	Enrolled	1.9	8.93	Male Intact	Intact	South	Overweight						8.93
grlsLHK47WWW	Enrolled	1.46	9.77	Male Neutered	<= 6 mo	Pacific	Normal						9.77
grlsT8P263HH	LTF	0.97	6.23	Male Intact	Intact	Midwest	Normal				6.23		6.23
grlsDGDF4Q33	Enrolled	1.45	9.78	Male Neutered	2 - 5 yrs	Northeast	Normal						9.78
grlsT459F8JJ	LTF	1.79	2.57	Male Intact	Intact	South	Obese				2.57		2.57
grlsY2GT5BXX	Enrolled Deceased	1.32	9.61	Male Neutered	2 - 5 yrs	Mountain	Normal				9.61	1	9.61	Yes
grlsPOB9W8YY	Enrolled	0.96	9.2	Female Intact	Intact	Pacific	Normal						9.2
grlsHQ2XUMM	LTF	2.15	3.35	Male Intact	Intact	Pacific	Overweight				3.35		3.35
grlsNQQIB811	Enrolled	0.76	9.04	Male Intact	Intact	South	Overweight						9.04
grlsVWFN7MZZ	Enrolled	1.81	9.86	Female Spayed	6 mo - 1 yr	Midwest	Normal						9.86
grlsRNHML3MM	Enrolled Deceased	1.45	6.31	Male Neutered	6 mo - 1 yr	Midwest	Overweight	Hemangiosarcoma	2	6.13	6.31	1	6.31	No
grls73XX08KK	LTF	2.1	2.95	Female Spayed	1 - 2 yrs	Mountain	Normal				2.95		2.95
grls6JJHWV00	LTF	0.54	1.45	Male Neutered	1 - 2 yrs	Northeast	Normal				1.45		1.45
grls9ZOSMBXX	Enrolled	2.01	10.32	Female Spayed	1 - 2 yrs	South							10.32
grlsL3ZMQ9HH	Enrolled	1.59	8.96	Female Spayed	1 - 2 yrs	Northeast	Normal						8.96
grlsZJLLWNRR	Enrolled Deceased	1.26	8.92	Male Neutered	6 mo - 1 yr	Northeast	Obese	Hemangiosarcoma	1	8.92	8.92	1	8.92	Yes
grlsJ6EIUS00	Enrolled Deceased	1.75	8.97	Male Neutered	<= 6 mo	Mountain	Overweight				8.97	0	8.97	Yes
grlsBT3UCT66	Enrolled	1	9.24	Female Spayed	<= 6 mo	Pacific	Overweight						9.24
grlsTCV97AGG	LTF	0.78	5.79	Male Intact	Intact	Pacific	Normal				5.79		5.79
grls88B2P9DD	Enrolled	0.7	8.69	Female Spayed	<= 6 mo	Pacific	Normal						8.69
grlsA8NCG6	Enrolled Deceased	1.99	8.19	Male Intact	Intact	Northeast	Normal				8.19	0	8.19	No
grlsUFZRYGYY	Enrolled	0.56	8.67	Female Spayed	6 mo - 1 yr	Northeast							8.67
grlsDG2CM7HH	Enrolled Deceased	1.62	5.25	Male Intact	Intact	Midwest	Normal	Lymphoma	1	5.25	5.25	1	5.25	No
grlsXSQE6EUU	Enrolled	0.67	8.93	Male Neutered	1 - 2 yrs	Midwest							8.93
grlsCC0425OO	LTF	0.6	3.64	Female Spayed	6 mo - 1 yr	Mountain	Normal				3.64		3.64
grlsJESCC255	LTF	0.6	5.5	Male Neutered	<= 6 mo	Pacific	Overweight				5.5		5.5
grls0ZT7W4CC	Enrolled	1.6	9.8	Female Spayed	2 - 5 yrs	South	Overweight						9.8
grls798VF8UU	Enrolled	0.73	9.08	Female Spayed	1 - 2 yrs	Northeast	Normal						9.08
grlsC33PECFF	Enrolled	1.64	9.69	Male Neutered	6 mo - 1 yr	Pacific	Overweight						9.69
grlsHFFAIE55	Enrolled	2.1	8.77	Female Spayed	>5 yrs	Midwest	Normal						8.77
grlsZYI0K6LL	LTF	1.85	4.78	Male Neutered	6 mo - 1 yr	South	Overweight				4.78		4.78
grls1P8BR1KK	LTF	1.33	4.99	Male Neutered	6 mo - 1 yr	Midwest	Obese				4.99		4.99
grls0G8MGTOO	LTF	1.77	3.07	Female Intact	Intact	South	Overweight				3.07		3.07
grls98S1K544	Enrolled	1.8	9.71	Male Intact	Intact	Pacific	Overweight						9.71
grlsO3NBGJ44	Enrolled Deceased	1.98	9.41	Male Neutered	<= 6 mo	Pacific					9.41	1	9.41	Yes
grls3I0FFJ77	Enrolled	0.58	8.6	Female Spayed	6 mo - 1 yr	Mountain	Overweight						8.6
grls2AHBWF	LTF	0.59	3.16	Male Neutered	1 - 2 yrs	South	Normal	Osteosarcoma	1	7.04	3.16		3.16
grlsVIJRLEII	Enrolled	2.09	10.43	Male Neutered	>5 yrs	Mountain	Normal						10.43
grlsI8I5YHQQ	LTF	1.39	4.41	Male Intact	Intact	Midwest	Normal				4.41		4.41
grls04KX35EE	Enrolled Deceased	1.25	8.56	Female Spayed	6 mo - 1 yr	South	Overweight	Hemangiosarcoma	1	8.56	8.56	1	8.56	Yes
grlsUZB74KOO	LTF	1.49	1.49	Male Neutered	6 mo - 1 yr	South	Overweight				1.49		1.49
grlsRBKQCTTT	Enrolled	1.63	9.8	Male Intact	Intact	Midwest	Normal						9.8
grlsE4UWZL11	LTF	0.64	0.53	Male Intact	Intact	South	Overweight				0.53		0.53
grls7R3WBEEE	Enrolled	0.67	8.92	Female Spayed	1 - 2 yrs	Northeast	Normal						8.92
grls8WD6FNUU	Enrolled	0.55	8.64	Male Neutered	1 - 2 yrs	South	Overweight						8.64
grls3HMHXDKK	Enrolled Deceased	0.84	7.8	Female Spayed	6 mo - 1 yr	Northeast	Overweight	Lymphoma	1	7.39	7.8	1	7.8	Yes
grlsWZSGXLKK	Enrolled Deceased	1.65	8.99	Female Spayed	<= 6 mo	Midwest	Overweight				8.99	1	8.99	No
grlsJZMYLXUU	Enrolled	1.85	8.81	Male Neutered	6 mo - 1 yr	Pacific	Normal						8.81
grlsL1SWIE55	LTF	1.03	0.67	Female Intact	Intact	Midwest	Normal				0.67		0.67
grlsGIKMC9GG	Enrolled	2.01	10.19	Male Intact	Intact	Midwest	Normal						10.19
grlsUYVZNFAA	Enrolled Deceased	0.96	8.39	Female Intact	Intact	Midwest		Lymphoma	1	7.99	8.39	1	8.39	Yes
grlsLKJCPSS	Enrolled	2	9.47	Female Spayed	6 mo - 1 yr	South	Normal						9.47
grls43WNF8DD	LTF	2.33	5.98	Female Spayed	<= 6 mo	South	Overweight				5.98		5.98
grls3WMNIFDD	LTF	0.91	0.9	Male Neutered	6 mo - 1 yr	South	Normal				0.9		0.9
grls680CAS33	Enrolled Deceased	1.8	9.1	Female Spayed	1 - 2 yrs	Midwest	Normal	Osteosarcoma	2	9.1	9.1	1	9.1	No
grlsXZTX3HBB	Enrolled Deceased	2.03	7.97	Male Intact	Intact	Mountain	Overweight				7.97	0	7.97	No
grlsPG81W8AA	Enrolled	1.22	8.56	Male Neutered	1 - 2 yrs	Mountain	Normal						8.56
grls3E6Q6J	LTF	2.02	1.98	Male Intact	Intact	Mountain	Normal				1.98		1.98
grlsWFV3QDBB	LTF	0.69	3.53	Female Intact	Intact	Mountain	Normal				3.53		3.53
grlsJG3L2CMM	Enrolled	1.9	9.24	Female Spayed	6 mo - 1 yr	Mountain	Normal						9.24
grls3JKR08II	Enrolled Deceased	0.94	2.1	Male Intact	Intact	Mountain	Normal				2.1	0	2.1	No
grlsPBXYI200	Enrolled	0.99	9.13	Female Spayed	6 mo - 1 yr	Mountain	Normal						9.13
grlsKFJ2QCJJ	Enrolled	1.84	10.15	Male Neutered	6 mo - 1 yr	Mountain	Overweight						10.15
grls91H0ECUU	Enrolled	0.97	9.2	Female Spayed	2 - 5 yrs	Mountain	Normal						9.2
grlsYYKL9EMM	Enrolled	1.05	9.04	Female Spayed	<= 6 mo	Mountain							9.04
grlsDFAV444	Enrolled Deceased	1.18	9.36	Female Spayed	<= 6 mo	Mountain	Normal	Lymphoma	1	8.85	9.36	1	9.36	No
grlsTI6LXG55	Enrolled	2.32	10	Female Spayed	>5 yrs	Mountain	Overweight						10
grlsBAXI8KCC	Enrolled Deceased	1.04	1.14	Female Intact	Intact	Mountain	Normal				1.14	0	1.14	Yes
grls60PTJPGG	Enrolled Deceased	0.81	5.31	Female Spayed	6 mo - 1 yr	South	Normal				5.31	0	5.31	Yes
grlsJZ8LQDRR	Enrolled Deceased	0.76	4.31	Female Spayed	2 - 5 yrs	Northeast	Normal	Lymphoma	1	4.07	4.31	1	4.31	No
grlsQLN6CWTT	Enrolled	1.83	10.05	Male Neutered	<= 6 mo	Mountain	Obese						10.05
grlsXLFH9I11	Enrolled	1.25	9.39	Female Spayed	>5 yrs	Midwest	Overweight						9.39
grlsQYVH1XNN	Enrolled Deceased	1.01	6.19	Female Spayed	6 mo - 1 yr	Mountain	Normal	Lymphoma	1	6.19	6.19	1	6.19	Yes
grlsHJOG0OJJ	Enrolled	0.54	8.61	Female Spayed	>5 yrs	South	Normal						8.61
grlsLV3DSCLL	LTF	1.41	3.36	Male Neutered	<= 6 mo	South	Overweight				3.36		3.36
grlsPMRYSYY	Enrolled	2.35	10.18	Female Spayed	2 - 5 yrs	Mountain	Obese						10.18
grlsPRHVI1TT	Enrolled Deceased	0.98	8.66	Male Intact	Intact	Mountain	Normal	Hemangiosarcoma	1	8.66	8.66	1	8.66	Yes
grlsIWSP2HWW	Enrolled	2.05	10.23	Female Spayed	6 mo - 1 yr	Pacific							10.23
grls80BUDJKK	Enrolled	2.01	10.23	Male Neutered	<= 6 mo	Mountain	Overweight						10.23
grls0ENG5Y66	Enrolled Deceased	2.08	9.84	Male Neutered	6 mo - 1 yr	Mountain	Normal				9.84	1	9.84	Yes
grlsFY8KSI00	LTF	1.17	4.15	Female Spayed	6 mo - 1 yr	Mountain	Overweight				4.15		4.15
grlsQKO57ROO	Enrolled	1.6	9.72	Male Neutered	6 mo - 1 yr	South	Obese						9.72
grlsYK03EZPP	Enrolled	0.58	8.57	Male Neutered	<= 6 mo	Mountain	Overweight						8.57
grlsLON5DWWW	Enrolled	0.53	8.54	Male Neutered	6 mo - 1 yr	Pacific	Normal						8.54
grls0WMXEHYY	Enrolled	1.9	10.06	Female Spayed	<= 6 mo	Northeast	Normal						10.06
grls1SP9QVV	Enrolled	2.04	8.86	Female Spayed	<= 6 mo	Pacific	Normal						8.86
grls9I2EHEE	Enrolled Deceased	1.98	9.95	Male Intact	Intact	South		Hemangiosarcoma	1	9.95	9.95	1	9.95	Yes
grlsH3YQYR00	Enrolled	1.94	9.89	Male Neutered	6 mo - 1 yr	Mountain	Overweight						9.89
grlsQB8LEM77	Enrolled Deceased	1.94	7.3	Female Spayed	6 mo - 1 yr	Mountain	Overweight				7.3	0	7.3	No
grlsJCDT4YFF	Enrolled	0.88	9.07	Male Neutered	6 mo - 1 yr	South	Overweight						9.07
grlsV3925T11	Enrolled	1.98	10.14	Male Neutered	6 mo - 1 yr	Mountain	Overweight						10.14
grlsLGENKT99	Enrolled	1.97	9.09	Male Intact	Intact	Mountain	Normal						9.09
grls4KPIIIUU	Enrolled Deceased	2.09	7.78	Male Neutered	6 mo - 1 yr	South	Overweight				7.78	0	7.78	Yes
grlsPGK1VZQQ	LTF	1.66	2.78	Female Spayed	<= 6 mo	South	Overweight				2.78		2.78
grlsYLV0W1GG	Enrolled	1.94	10.21	Female Spayed	<= 6 mo	South	Normal						10.21
grlsG50LXUU	Enrolled	0.99	9.1	Female Intact	Intact	Mountain	Normal						9.1
grls29HWHH77	Enrolled Deceased	1.18	8.11	Female Intact	Intact	South	Normal	Lymphoma	1	7.61	8.11	1	8.11	No
grlsTUZW86AA	Enrolled Deceased	1.69	7.92	Male Neutered	1 - 2 yrs	Mountain	Obese				7.92	1	7.92	No
grlsWBB1HJWW	Enrolled	0.93	9.14	Male Intact	Intact	South	Normal						9.14
grlsY9IIDEFF	Enrolled	1.05	9.27	Male Neutered	6 mo - 1 yr	Pacific	Overweight						9.27
grls2H94VG00	Enrolled	1.8	9.8	Male Neutered	6 mo - 1 yr	Mountain	Normal						9.8
grlsKSLZ3V77	Enrolled	1.36	8.51	Female Spayed	>5 yrs	Mountain	Normal						8.51
grlsQLVJS777	Enrolled	2.03	10.18	Female Spayed	6 mo - 1 yr	Mountain	Overweight						10.18
grlsILJ2U244	Enrolled	1.1	8.97	Female Spayed	2 - 5 yrs	South	Normal						8.97
grlsH9SXPYLL	Enrolled	2.38	9.17	Female Spayed	6 mo - 1 yr	South	Normal						9.17
grls59HBPYNN	Enrolled	2.13	10.18	Female Spayed	2 - 5 yrs	South	Normal						10.18
grls60B7GTOO	LTF	1.79	2.67	Male Intact	Intact	Northeast	Overweight				2.67		2.67
grlsRKK6YFAA	LTF	2.29	3.91	Female Spayed	2 - 5 yrs	Pacific	Normal				3.91		3.91
grlsL236FZEE	Enrolled Deceased	1.36	4.51	Male Neutered	1 - 2 yrs	Mountain	Normal				4.51	1	4.51	Yes
grlsSUEKOKJJ	Enrolled	0.6	8.6	Female Spayed	2 - 5 yrs	Northeast	Normal						8.6
grlsXNC5S0DD	Enrolled	0.51	8.66	Female Spayed	6 mo - 1 yr	Mountain	Overweight	Lymphoma	2	5.92			8.66
grlsM866LITT	Enrolled	0.58	8.72	Male Neutered	1 - 2 yrs	Mountain	Normal						8.72
grlsMXRC2E11	Enrolled	0.59	8.5	Male Neutered	6 mo - 1 yr	Northeast	Normal						8.5
grlsK9NCFGFF	Enrolled	1.36	8.51	Female Spayed	1 - 2 yrs	Mountain	Normal						8.51
grlsT1P6CE11	Enrolled	0.59	8.89	Female Spayed	2 - 5 yrs	South	Normal						8.89
grls5YPXBRXX	Enrolled	1.92	9.85	Female Spayed	2 - 5 yrs	Pacific	Overweight						9.85
grlsZPQCHFOO	Enrolled	1.11	9.24	Male Neutered	6 mo - 1 yr	Midwest	Normal						9.24
grls7OS7M9BB	LTF	1.77	1.77	Female Spayed	<= 6 mo	South	Normal				1.77		1.77
grlsOIN3DRHH	Enrolled	2.23	10.4	Male Neutered	1 - 2 yrs	Midwest	Normal						10.4
grlsW4XUWI11	Enrolled	2.37	9.57	Female Spayed	1 - 2 yrs	Pacific	Normal						9.57
grlsQ1ZR1WLL	Enrolled Deceased	1.4	7.28	Male Neutered	1 - 2 yrs	Mountain	Overweight	Hemangiosarcoma	2	7.25	7.28	1	7.28	No
grlsCFB5KPYY	Enrolled	1	9.28	Female Spayed	6 mo - 1 yr	Pacific	Overweight						9.28
grls4RZO5BZZ	Enrolled	0.92	8.38	Female Spayed	1 - 2 yrs	Pacific	Normal						8.38
grls31NHC5QQ	Enrolled Deceased	0.74	7.68	Male Neutered	2 - 5 yrs	Midwest	Normal	Hemangiosarcoma	1	6.64	7.68	1	7.68	Yes
grlsYOCJQU55	Enrolled Deceased	0.84	8.08	Female Spayed	>5 yrs	Northeast	Normal	Lymphoma	1	8.08	8.08	1	8.08	Yes
grlsJK7HSPKK	LTF	1.14	1.52	Male Neutered	6 mo - 1 yr	Northeast	Overweight				1.52		1.52
grlsWTJCGTOO	Enrolled	0.97	9.05	Female Spayed	>5 yrs	South	Overweight						9.05
grlsQMD74QDD	Enrolled	2.13	9.52	Female Spayed	>5 yrs	South	Overweight						9.52
grlsCMF7UEE	Enrolled	1.99	8.94	Male Intact	Intact	Pacific	Normal						8.94
grlsDIJ7PCCC	Enrolled Deceased	1.82	8.36	Male Neutered	1 - 2 yrs	Mountain	Overweight	Lymphoma	1	8.36	8.36	1	8.36	Yes
grls4ZRBRLGG	Enrolled	2.18	9.84	Female Spayed	>5 yrs	South	Normal						9.84
grls4YWCFZZZ	Enrolled	1.63	9.63	Male Neutered	>5 yrs	Northeast	Normal						9.63
grls9XJ8GERR	Enrolled	2.12	10.28	Male Neutered	<= 6 mo	Mountain							10.28
grlsBG5S4R99	Enrolled	1.5	9.67	Male Neutered	1 - 2 yrs	South	Overweight	Hemangiosarcoma	1	8.11			9.67
grlsD0EV1NN	Enrolled Deceased	1.03	8.88	Male Neutered	6 mo - 1 yr	Mountain	Overweight				8.88	1	8.88	Yes
grlsYY4P3MXX	Enrolled	0.76	8.93	Male Neutered	1 - 2 yrs	Midwest	Normal						8.93
grls0CITW633	LTF	2.18	3.85	Male Intact	Intact	Mountain	Normal				3.85		3.85
grlsRC2T9DEE	Enrolled	0.57	8.67	Female Spayed	<= 6 mo	Midwest	Normal						8.67
grlsCXF6PBOO	Enrolled	2.08	8.54	Male Neutered	<= 6 mo	Midwest							8.54
grlsT6VMODPP	Enrolled	0.63	8.75	Male Neutered	<= 6 mo	South	Overweight						8.75
grls5TD8U6QQ	Enrolled	2.06	10.05	Female Spayed	6 mo - 1 yr	Mountain	Obese						10.05
grlsTEMI3DYY	Enrolled	1.58	9.85	Male Neutered	6 mo - 1 yr	South	Overweight						9.85
grlsQCGOBDLL	Enrolled	0.91	8.92	Male Neutered	6 mo - 1 yr	Mountain	Normal						8.92
grls92EJH7II	Enrolled	1.92	9.07	Male Neutered	1 - 2 yrs	Midwest	Normal						9.07
grlsHL41BAJJ	Enrolled	2.01	9.71	Female Spayed	2 - 5 yrs	Pacific	Overweight						9.71
grlsQGX4QLVV	Enrolled	2.59	10.22	Female Spayed	<= 6 mo	Midwest	Overweight						10.22
grls9EM622	Enrolled	1.89	10.06	Male Neutered	6 mo - 1 yr	Midwest	Normal						10.06
grlsQLSYQ8DD	Enrolled Deceased	1.9	10.12	Male Neutered	<= 6 mo	Mountain	Overweight	Hemangiosarcoma	1	10.09	10.12	1	10.12	Yes
grls5XCVFHTT	Enrolled Deceased	2.33	9.86	Female Spayed	1 - 2 yrs	Pacific					9.86	1	9.86	No
grlsE5JM844	Enrolled	2.13	9.52	Male Neutered	1 - 2 yrs	Midwest	Overweight						9.52
grls5I3MV99	Enrolled	0.71	8.79	Male Neutered	1 - 2 yrs	Midwest	Normal						8.79
grlsDVEQDJMM	Enrolled	0.79	8.71	Male Neutered	6 mo - 1 yr	Pacific	Normal						8.71
grlsALZ9WRII	Enrolled Deceased	1.58	6.69	Male Neutered	2 - 5 yrs	South	Normal	Hemangiosarcoma	2	6.69	6.69	1	6.69	No
grlsN4RK7ERR	Enrolled	1.6	9.54	Female Spayed	1 - 2 yrs	Midwest	Overweight						9.54
grls83M185OO	Enrolled	2.17	9.9	Male Neutered	6 mo - 1 yr	Mountain	Normal						9.9
grls9FNF6O11	LTF	1.66	2.45	Female Intact	Intact	Midwest	Normal				2.45		2.45
grlsPTVU6SSS	Enrolled	2.16	8.55	Female Spayed	1 - 2 yrs	South	Normal						8.55
grlsI5PDR7NN	Enrolled	1.59	8.53	Male Neutered	1 - 2 yrs	Mountain	Overweight	Lymphoma	1	8.25			8.53
grlsUI0QDE55	LTF	1.47	1.07	Female Intact	Intact	Pacific	Overweight				1.07		1.07
grlsPE2IYC88	LTF	1.72	6.82	Female Spayed	1 - 2 yrs	South	Normal				6.82		6.82
grls2RMKS800	Enrolled Deceased	1.68	8.97	Female Spayed	<= 6 mo	Midwest	Obese				8.97	1	8.97	No
grls2O5XL9PP	Enrolled	2.05	10.09	Female Spayed	2 - 5 yrs	Pacific	Normal						10.09
grls91ZKCAQQ	Enrolled	0.8	9.07	Male Neutered	6 mo - 1 yr	Midwest	Normal						9.07
grlsWILEG4FF	Enrolled	0.8	8.9	Male Intact	Intact	Mountain	Normal						8.9
grlsSYDRUX77	Enrolled	1.19	9.33	Female Spayed	6 mo - 1 yr	South	Normal						9.33
grlsS8J4DGDD	Enrolled Deceased	0.55	8.59	Female Spayed	6 mo - 1 yr	Mountain		MCT	1	8.1	8.59	1	8.59	Yes
grlsPEWFWS33	Enrolled	1.1	8.79	Male Intact	Intact	South	Overweight						8.79
grlsQBJLDZUU	Enrolled	0.73	8.9	Male Intact	Intact	Midwest	Normal						8.9
grlsEWO92YII	Enrolled	2.12	9.47	Female Spayed	1 - 2 yrs	Mountain	Normal						9.47
grlsKTIEQWPP	LTF	1.27	4.27	Male Neutered	<= 6 mo	South	Obese				4.27		4.27
grlsQ5V0FG77	Enrolled	2.23	8.6	Male Neutered	6 mo - 1 yr	South	Overweight						8.6
grls3U5V4NBB	Enrolled	1.91	9.53	Female Spayed	<= 6 mo	Northeast	Overweight						9.53
grls2Q386M99	Enrolled	1.06	8.95	Female Spayed	1 - 2 yrs	Northeast	Obese						8.95
grlsLGPFD7MM	Enrolled	1.9	9.3	Male Intact	Intact	Pacific	Normal						9.3
grlsKV1Y6SOO	Enrolled	1.82	9.91	Male Neutered	6 mo - 1 yr	South	Overweight						9.91
grlsZSHTKLWW	Enrolled	2.08	10.34	Female Spayed	6 mo - 1 yr	Midwest	Overweight						10.34
grls9U0PVBQQ	Enrolled	1.23	8.98	Female Spayed	6 mo - 1 yr	South	Obese						8.98
grls4FERT0TT	Enrolled	1.13	9.22	Female Intact	Intact	Mountain	Overweight						9.22
grlsZ5F856UU	Enrolled	2.15	9.95	Female Spayed	<= 6 mo	Mountain	Normal						9.95
grls59G471TT	Enrolled Deceased	1.45	5.1	Male Intact	Intact	Mountain	Normal				5.1	0	5.1	Yes
grlsDW39Z1	Enrolled	2.14	9.53	Female Spayed	<= 6 mo	Northeast	Normal						9.53
grlsOXZY4WII	LTF	0.53	3.93	Male Intact	Intact	Pacific	Normal				3.93		3.93
grlsOG44L9UU	Enrolled	1.26	9.4	Female Spayed	6 mo - 1 yr	Midwest	Normal						9.4
grls5SG3S9BB	Enrolled	1.37	9.06	Female Spayed	6 mo - 1 yr	Northeast	Overweight						9.06
grlsL4OT4R44	LTF	2.04	2.03	Male Intact	Intact	Pacific	Normal				2.03		2.03
grlsJ237EKQQ	Enrolled	0.61	8.67	Male Neutered	<= 6 mo	Midwest	Obese						8.67
grls0ODDD7QQ	Enrolled	1.34	9.4	Male Neutered	1 - 2 yrs	Northeast	Overweight						9.4
grlsI0K4H6II	Enrolled	1.45	9.59	Male Neutered	6 mo - 1 yr	Midwest	Normal						9.59
grlsUZHLMGSS	LTF	0.81	3.76	Male Neutered	6 mo - 1 yr	Midwest	Normal				3.76		3.76
grls8QZOLHGG	LTF	1.23	4.34	Female Intact	Intact	Midwest	Normal				4.34		4.34
grls7PP8OHLL	Enrolled	2.31	8.67	Female Spayed	1 - 2 yrs	Pacific	Normal						8.67
grlsPEX66ROO	Enrolled Deceased	2.06	9.64	Male Neutered	6 mo - 1 yr	South	Overweight	Lymphoma	1	9.56	9.64	1	9.64	Yes
grls1LNR2C22	Enrolled	0.52	8.68	Male Neutered	2 - 5 yrs	Pacific	Normal						8.68
grlsB3KBYTHH	Enrolled	1.06	8.95	Female Intact	Intact	Mountain	Normal						8.95
grls18F2T1OO	Enrolled	2.03	9.36	Male Neutered	1 - 2 yrs	Mountain							9.36
grlsNUPPJ444	Enrolled	1.05	8.83	Female Spayed	>5 yrs	Mountain	Overweight						8.83
grlsFBHIU9HH	Enrolled	0.61	8.67	Male Neutered	2 - 5 yrs	South	Normal						8.67
grls82YV1J66	Enrolled	1.3	9.32	Male Neutered	<= 6 mo	Midwest	Normal						9.32
grlsQ6B8XB77	Enrolled	1.28	9.31	Male Neutered	<= 6 mo	Midwest	Normal						9.31
grlsT7FPML44	LTF	0.91	3.53	Male Intact	Intact	South	Normal				3.53		3.53
grlsRKX90IRR	Enrolled	0.55	8.56	Female Spayed	6 mo - 1 yr	Mountain	Normal						8.56
grlsDQLYSSZZ	Enrolled	1.48	9.58	Male Neutered	6 mo - 1 yr	Midwest	Normal						9.58
grlsPIBJOAA	Enrolled	2.21	9.93	Male Neutered	2 - 5 yrs	Pacific							9.93
grlsOWEYMMOO	Enrolled Deceased	2.01	9.41	Male Neutered	2 - 5 yrs	South	Normal				9.41	1	9.41	Yes
grlsEJM7R4RR	Enrolled	0.84	9.03	Female Spayed	>5 yrs	Mountain	Normal						9.03
grls2QGPBUII	Enrolled	0.93	9.19	Female Spayed	2 - 5 yrs	Northeast	Normal						9.19
grlsZIYIUUEE	LTF	2.09	2.07	Male Intact	Intact	South	Normal				2.07		2.07
grlsZ5R0LUCC	Enrolled	1.9	9.2	Male Intact	Intact	South	Normal						9.2
grlsJIJ61F44	Enrolled	1.82	9.3	Male Neutered	1 - 2 yrs	South	Normal						9.3
grlsU5BSABOO	Enrolled	1.74	9.9	Female Spayed	>5 yrs	South	Obese						9.9
grls5R6O5YQQ	Enrolled	2.49	9.62	Male Neutered	<= 6 mo	South	Normal						9.62
grlsS638JPWW	Enrolled Deceased	2.23	9.35	Female Spayed	6 mo - 1 yr	Mountain	Overweight	Lymphoma	1	9.16	9.35	1	9.35	Yes
grls2MFWROCC	Enrolled	0.76	9.02	Female Spayed	<= 6 mo	Midwest	Overweight						9.02
grlsCSRZJ566	Enrolled Deceased	2.02	9.21	Male Intact	Intact	South	Overweight	Hemangiosarcoma	1	9.03	9.21	1	9.21	No
grlsM68CN7UU	Enrolled	0.6	8.59	Female Spayed	<= 6 mo	Pacific							8.59
grlsFY5J2IJJ	LTF	2.26	3.38	Female Intact	Intact	Midwest	Normal				3.38		3.38
grls23BTJ6WW	LTF	1.47	3.45	Female Spayed	<= 6 mo	Mountain	Overweight				3.45		3.45
grlsNFRXOK00	Enrolled	1.35	9.36	Female Spayed	<= 6 mo	South	Normal						9.36
grls33E7KL55	Enrolled	0.51	8.64	Male Neutered	1 - 2 yrs	Midwest	Normal						8.64
grls5HAH0JWW	Enrolled	0.56	8.52	Female Spayed	6 mo - 1 yr	Mountain	Normal						8.52
grlsZVPKBWQQ	LTF	1.4	1.24	Male Neutered	6 mo - 1 yr	South	Overweight				1.24		1.24
grlsUHQ4GJHH	Enrolled	0.54	8.5	Male Neutered	1 - 2 yrs	Pacific	Normal						8.5
grls2RNDQUCC	LTF	0.74	0.6	Female Intact	Intact	Mountain	Normal				0.6		0.6
grls7P4NN355	Enrolled Deceased	2.11	9.83	Male Intact	Intact	Mountain	Normal	Osteosarcoma	1	9.83	9.83	1	9.83	Yes
grlsCZD67766	Enrolled	2.11	10.11	Female Spayed	>5 yrs	Mountain	Normal						10.11
grlsQUSTS7QQ	Enrolled	1.42	9.19	Male Neutered	<= 6 mo	Mountain	Overweight	MCT	1	3.46			9.19
grlsX03TLECC	Enrolled	1.16	9.28	Male Intact	Intact	South	Overweight						9.28
grlsRBB2VHLL	Enrolled	0.92	9.1	Female Spayed	6 mo - 1 yr	Northeast	Normal						9.1
grlsTEW2GPP	Enrolled	2.03	10.18	Female Spayed	2 - 5 yrs	Midwest	Normal						10.18
grlsXBU9GTT	Enrolled Deceased	1.36	8.32	Female Spayed	1 - 2 yrs	Mountain		Hemangiosarcoma	1	8.32	8.32	1	8.32	Yes
grlsZ8LP0TYY	Enrolled	0.71	8.68	Female Spayed	<= 6 mo	Mountain	Overweight						8.68
grlsJLU8ABKK	Enrolled	1.25	9.39	Male Neutered	6 mo - 1 yr	Northeast	Obese						9.39
grls9UMJSHSS	LTF	0.53	2.57	Female Spayed	6 mo - 1 yr	Mountain	Overweight				2.57		2.57
grlsJZZZLQ33	Enrolled	0.54	8.68	Female Spayed	6 mo - 1 yr	Mountain	Overweight						8.68
grlsIY49NKWW	Enrolled Deceased	0.8	6.93	Male Neutered	1 - 2 yrs	South	Overweight	Lymphoma	1	6.65	6.93	1	6.93	No
grlsG1R4BEII	Enrolled	1.3	8.94	Male Neutered	6 mo - 1 yr	Northeast	Normal						8.94
grlsVTEBND99	Enrolled	2	10.25	Female Spayed	6 mo - 1 yr	Mountain	Overweight						10.25
grlsRBYRVGMM	Enrolled	1.05	8.69	Female Spayed	6 mo - 1 yr	South	Overweight						8.69
grlsBMOEQR11	Enrolled	1.94	8.98	Male Neutered	1 - 2 yrs	Pacific	Normal						8.98
grlsWPE4ZQWW	Enrolled	1.23	9.14	Female Intact	Intact	Midwest	Normal						9.14
grlsO5FT0699	Enrolled	0.51	8.69	Male Neutered	6 mo - 1 yr	Midwest	Obese						8.69
grlsXZ5X8399	Enrolled	1.56	9.74	Female Spayed	6 mo - 1 yr	South	Overweight						9.74
grlsYIUM47SS	Enrolled	0.67	8.33	Female Spayed	6 mo - 1 yr	Mountain	Overweight						8.33
grlsS2RFRHMM	Enrolled	1.3	8.48	Female Spayed	>5 yrs	Northeast	Normal						8.48
grlsWLDTYLFF	LTF	2.02	1.94	Male Intact	Intact	Pacific	Normal				1.94		1.94
grls01LNL888	Enrolled	1.23	8.82	Female Spayed	>5 yrs	Mountain	Overweight						8.82
grlsFXHF5TPP	Enrolled	1.99	9.77	Male Intact	Intact	Mountain	Normal						9.77
grlsXVAOE6KK	Enrolled	2.93	10.11	Female Spayed	<= 6 mo	Northeast	Normal						10.11
grls6296WOLL	LTF	1.47	2.11	Female Spayed	6 mo - 1 yr	Northeast	Overweight				2.11		2.11
grlsY91XJB33	Enrolled	1.32	9.24	Female Spayed	<= 6 mo	Mountain	Normal						9.24
grls9UA0NX99	Enrolled	1.08	9.22	Female Spayed	1 - 2 yrs	South	Overweight						9.22
grlsJIOY4YLL	Enrolled	2.02	9.75	Male Neutered	1 - 2 yrs	Mountain	Normal						9.75
grlsBBNS48MM	Enrolled Deceased	1.25	3.58	Female Intact	Intact	Northeast	Normal				3.58	1	3.58	Yes
grls7AXC61II	Enrolled	1.58	9.85	Female Spayed	1 - 2 yrs	Mountain	Normal						9.85
grlsYTYPTSQQ	Enrolled	0.6	8.49	Female Spayed	1 - 2 yrs	Mountain	Normal						8.49
grls8XI1BWCC	Enrolled Deceased	0.72	7.16	Male Neutered	<= 6 mo	Northeast	Normal	Hemangiosarcoma	2	7.16	7.16	1	7.16	No
grlsUKK54W22	Enrolled	0.97	8.53	Female Spayed	<= 6 mo	South							8.53
grlsF9CWK9VV	Enrolled	0.97	8.48	Female Spayed	6 mo - 1 yr	Midwest	Overweight						8.48
grlsMO4Q8RRR	Enrolled	0.86	8.79	Male Neutered	<= 6 mo	Midwest	Overweight						8.79
grlsMWI5AP99	Enrolled	2.26	9.96	Male Intact	Intact	Midwest	Normal						9.96
grlsNPCJ5533	Enrolled	2.1	10.32	Female Spayed	2 - 5 yrs	South	Overweight						10.32
grlsM5PCGBQQ	Enrolled	1.43	9.45	Female Spayed	6 mo - 1 yr	Pacific	Overweight						9.45
grls2E2MQW66	Enrolled Deceased	0.57	7.24	Male Intact	Intact	Pacific	Normal	Hemangiosarcoma	1	7.24	7.24	1	7.24	Yes
grls935EGNN	Enrolled	0.97	9.03	Female Spayed	6 mo - 1 yr	Mountain	Overweight						9.03
grlsHAIWJKTT	Enrolled Deceased	1.55	4.72	Male Intact	Intact	Mountain	Normal				4.72	0	4.72	Yes
grlsZ7XH7B66	LTF	2.17	4.3	Female Intact	Intact	Pacific	Normal				4.3		4.3
grlsZF5SKMXX	LTF	0.97	2.72	Male Neutered	<= 6 mo	Mountain	Overweight				2.72		2.72
grlsJQIU7SQQ	Enrolled	2.3	9.13	Female Intact	Intact	Northeast	Normal						9.13
grls4QUZPM44	LTF	0.82	3.43	Female Intact	Intact	South	Normal				3.43		3.43
grlsKS0TR99	Enrolled	0.72	8.45	Male Intact	Intact	Mountain	Normal						8.45
grlsKY9YUDZZ	LTF	0.79	1.73	Female Spayed	6 mo - 1 yr	Midwest	Overweight				1.73		1.73
grls8ZEO5YOO	Enrolled	1.12	9.28	Male Neutered	6 mo - 1 yr	Pacific	Normal						9.28
grlsRSZJDOMM	Enrolled	1.13	8.69	Female Intact	Intact	South	Overweight						8.69
grlsE0PPYZOO	Enrolled Deceased	0.54	7.41	Male Neutered	6 mo - 1 yr	Northeast	Overweight	Hemangiosarcoma	2	7.41	7.41	1	7.41	No
grlsUVO4GJJ	Enrolled	0.54	8.58	Male Neutered	6 mo - 1 yr	Northeast	Overweight						8.58
grls340LG1ZZ	LTF	1.48	5.5	Male Intact	Intact	Midwest	Normal				5.5		5.5
grlsTK54KUWW	LTF	0.56	7.53	Female Spayed	<= 6 mo	South	Overweight				7.53		7.53
grlsK0FBKZ11	Enrolled	1.44	9.12	Male Neutered	<= 6 mo	Midwest	Overweight						9.12
grls85B5C844	LTF	2.13	3.89	Male Intact	Intact	Pacific	Normal				3.89		3.89
grlsL7EU8JJJ	Enrolled	1.65	9.63	Male Intact	Intact	Pacific	Normal						9.63
grlsUCU6733	Enrolled	1.05	9.2	Female Spayed	<= 6 mo	Pacific	Overweight						9.2
grlsI4LJT3ZZ	LTF	2.17	1.46	Female Intact	Intact	Mountain	Normal				1.46		1.46
grlsUVNTPONN	Enrolled	1.74	9.92	Female Spayed	6 mo - 1 yr	Northeast	Overweight						9.92
grlsJ11ZXF11	Enrolled	1.92	9.13	Female Spayed	6 mo - 1 yr	Pacific	Overweight						9.13
grlsY5JZXLGG	Enrolled Deceased	1.99	6.82	Female Spayed	2 - 5 yrs	Midwest	Overweight	Hemangiosarcoma	2	6.8	6.82	1	6.82	No
grls85KWAGFF	LTF	1.09	3.33	Female Intact	Intact	Midwest	Normal				3.33		3.33
grlsE4WF7Y66	Enrolled	0.72	8.8	Male Neutered	1 - 2 yrs	Midwest	Overweight						8.8
grlsU6VUAM00	Enrolled	0.6	8.57	Male Intact	Intact	Pacific							8.57
grlsBHCN3VPP	LTF	1.59	1.06	Male Intact	Intact	South	Overweight				1.06		1.06
grls8WD3CH77	Enrolled	0.7	8.42	Male Neutered	2 - 5 yrs	South	Normal						8.42
grlsYCK8D500	Enrolled Deceased	2.16	8.59	Male Neutered	6 mo - 1 yr	Midwest	Normal	Hemangiosarcoma	2	8.58	8.59	1	8.59	No
grls6VLBU9TT	Enrolled	1.33	9.55	Female Spayed	6 mo - 1 yr	Midwest	Overweight						9.55
grlsD0U7OQ22	Enrolled	1.24	9.4	Male Neutered	1 - 2 yrs	Midwest	Normal						9.4
grlsCY4JGK11	Enrolled	1.38	9.27	Male Neutered	<= 6 mo	Midwest	Normal						9.27
grls8J9DC77	Enrolled	0.69	8.52	Male Neutered	<= 6 mo	South	Overweight						8.52
grlsNDQY5Y55	Enrolled	2.13	10.06	Female Spayed	6 mo - 1 yr	Midwest	Overweight						10.06
grlsGGGVMZEE	Enrolled	0.65	8.83	Female Intact	Intact	Mountain	Normal						8.83
grlsKIUYF2II	Enrolled	0.88	9.1	Female Spayed	2 - 5 yrs	Midwest	Overweight						9.1
grlsNE16VP22	Enrolled	1.15	9.25	Male Neutered	6 mo - 1 yr	South	Overweight						9.25
grlsU2A1VSGG	Enrolled	0.55	8.59	Female Spayed	1 - 2 yrs	South	Overweight						8.59
grlsVCUEMCWW	Enrolled	0.98	9.06	Male Neutered	2 - 5 yrs	Northeast							9.06
grlsVMQFNK33	Enrolled	0.98	9.06	Female Spayed	>5 yrs	Northeast	Normal						9.06
grls4DYV0WW	Enrolled	1.02	8.59	Female Spayed	<= 6 mo	Mountain	Normal						8.59
grls1MMHW2TT	Enrolled	2.03	10.23	Female Spayed	1 - 2 yrs	Pacific	Overweight						10.23
grlsOR8W1011	Enrolled	1.3	9.4	Female Spayed	6 mo - 1 yr	Pacific	Overweight						9.4
grlsTO409GSS	Enrolled	1.56	8.85	Male Neutered	<= 6 mo	Mountain	Overweight						8.85
grlsCOEDU1TT	LTF	2.36	2.13	Female Intact	Intact	Pacific	Normal				2.13		2.13
grlsX47LTALL	Enrolled	2.01	9.57	Female Spayed	6 mo - 1 yr	Northeast							9.57
grlsVWMGLNMM	Enrolled Deceased	1.83	5.42	Male Neutered	2 - 5 yrs	South	Overweight				5.42	0	5.42	No
grlsNMMFFPTT	Enrolled	2.06	9.07	Male Neutered	6 mo - 1 yr	Mountain	Obese						9.07
grlsIEOM14RR	Enrolled	1.25	9.34	Male Neutered	6 mo - 1 yr	Northeast	Normal						9.34
grls4Z3O47CC	Enrolled Deceased	1.71	9.09	Female Spayed	6 mo - 1 yr	Midwest	Overweight	Lymphoma	1	8.19	9.09	1	9.09	Yes
grlsGGWL20KK	Enrolled	2.14	10.11	Male Neutered	>5 yrs	South	Normal						10.11
grls7VIICKSS	LTF	1.23	2.46	Female Spayed	<= 6 mo	Mountain	Normal				2.46		2.46
grlsKK1DGPTT	LTF	1.04	2.7	Male Neutered	6 mo - 1 yr	Midwest	Normal				2.7		2.7
grlsIO0AFTMM	LTF	1.93	5.44	Male Neutered	1 - 2 yrs	Pacific	Overweight				5.44		5.44
grlsO9O3O866	Enrolled Deceased	2.28	8.99	Male Neutered	1 - 2 yrs	Pacific	Normal	Hemangiosarcoma	3	8.99	8.99	1	8.99	No
grls6Z0N5JBB	LTF	0.74	0.69	Female Intact	Intact	Pacific	Normal				0.69		0.69
grlsWPVNCOBB	Enrolled	1.38	9.54	Male Neutered	1 - 2 yrs	Mountain	Normal						9.54
grls3DZD6FPP	Enrolled	0.77	8.52	Male Neutered	6 mo - 1 yr	Midwest	Overweight						8.52
grlsCY2LWWTT	LTF	2	3	Male Intact	Intact	South	Normal				3		3
grlsP0F0A455	Enrolled	2.07	10.14	Female Spayed	1 - 2 yrs	Mountain	Normal						10.14
grlsVQEEXDFF	Enrolled	1.48	9.63	Female Intact	Intact	Midwest	Normal						9.63
grls2UIYXIBB	Enrolled	0.68	8.4	Male Neutered	1 - 2 yrs	Midwest	Overweight						8.4
grlsB6HBDWW	Enrolled	1.36	8.71	Male Neutered	1 - 2 yrs	Northeast	Underweight						8.71
grlsFXBOOEEE	Enrolled	2.06	10.01	Male Neutered	<= 6 mo	Mountain	Overweight						10.01
grlsA3GE0GG	Enrolled	2.41	9.46	Female Spayed	<= 6 mo	Midwest	Normal						9.46
grlsJ7IMMOYY	Enrolled	1.97	8.55	Female Spayed	2 - 5 yrs	South	Normal						8.55
grlsTIRJKOII	LTF	1.2	1.95	Female Spayed	6 mo - 1 yr	Midwest	Overweight				1.95		1.95
grlsU6KIHA77	Enrolled	2.02	10.16	Female Spayed	2 - 5 yrs	Northeast	Normal						10.16
grlsL4DQ2KGG	Enrolled	1	8.82	Male Neutered	<= 6 mo	Mountain	Normal						8.82
grls0LSLKO	Enrolled	0.55	8.39	Male Neutered	1 - 2 yrs	Northeast	Normal						8.39
grlsB6NLVIUU	Enrolled	1.25	9.39	Male Neutered	6 mo - 1 yr	Mountain							9.39
grlsM5FXIJDD	Enrolled	1.43	9.51	Female Intact	Intact	Pacific	Normal						9.51
grlsY9QUTVKK	Enrolled	1.89	10.07	Male Neutered	6 mo - 1 yr	Northeast	Overweight						10.07
grlsCF3EMZLL	Enrolled	1.72	9.72	Female Spayed	6 mo - 1 yr	Pacific	Normal						9.72
grlsVJY0LISS	Enrolled	1.95	9.88	Female Spayed	>5 yrs	Mountain	Normal						9.88
grlsPZJQCRNN	LTF	0.9	3.84	Female Spayed	6 mo - 1 yr	South	Overweight				3.84		3.84
grlsQA8MW6HH	Enrolled	1.53	8.73	Male Neutered	1 - 2 yrs	Northeast	Overweight						8.73
grlsD39GLKHH	Enrolled	2.15	9.52	Female Spayed	1 - 2 yrs	South	Overweight						9.52
grlsYCV6JRR	Enrolled Deceased	1.87	7.5	Female Spayed	<= 6 mo	South	Overweight	Hemangiosarcoma	1	7.46	7.5	1	7.5	Yes
grlsRP7YX7RR	Enrolled	1.2	9.26	Female Spayed	6 mo - 1 yr	Northeast	Normal						9.26
grlsBRU738NN	Enrolled	1.38	9.54	Male Neutered	1 - 2 yrs	Mountain	Normal						9.54
grlsS6M51JXX	Enrolled Deceased	1.34	6.64	Female Spayed	1 - 2 yrs	Mountain	Overweight				6.64	0	6.64	Yes
grls4HGXB5CC	Enrolled Deceased	1.89	6.14	Male Neutered	1 - 2 yrs	Midwest	Overweight	Hemangiosarcoma	1	6.14	6.14	1	6.14	No
grls3UGJCECC	Enrolled	0.61	8.45	Female Spayed	6 mo - 1 yr	Pacific	Normal						8.45
grls4LWRXNKK	Enrolled Deceased	1.98	6.63	Female Spayed	<= 6 mo	Midwest	Normal				6.63	0	6.63	Yes
grlsFQBW5JWW	Enrolled	1.91	10.09	Female Spayed	1 - 2 yrs	Northeast	Normal						10.09
grls43OSKSII	Enrolled	1.46	9.64	Male Neutered	1 - 2 yrs	Midwest	Overweight						9.64
grls3L9KKWDD	LTF	1.59	4.61	Male Intact	Intact	Pacific	Normal				4.61		4.61
grlsQ62IHG88	Enrolled	1.42	9.54	Male Intact	Intact	Midwest	Normal						9.54
grlsY7QXGVLL	Enrolled Deceased	1.26	6.39	Female Spayed	<= 6 mo	South	Normal				6.39	1	6.39	Yes
grlsO6UMY022	LTF	2	6.03	Male Intact	Intact	South	Normal				6.03		6.03
grlsBM4T6E33	Enrolled	0.87	8.8	Male Neutered	6 mo - 1 yr	South	Normal						8.8
grls7L9I19SS	Enrolled	1.41	9.07	Male Neutered	6 mo - 1 yr	Midwest	Normal						9.07
grls3E3XCVBB	LTF	2.05	1.95	Female Spayed	1 - 2 yrs	Northeast	Obese				1.95		1.95
grlsXQ3MDDBB	Enrolled Deceased	0.71	7.33	Male Neutered	1 - 2 yrs	Midwest	Overweight	Hemangiosarcoma	1	7.33	7.33	1	7.33	Yes
grlsGSB3BQTT	Enrolled	2.11	8.69	Male Intact	Intact	Midwest	Normal						8.69
grls1Y9WQK22	LTF	1.01	3.04	Female Spayed	6 mo - 1 yr	Midwest	Overweight				3.04		3.04
grlsWIH4ZJ11	Enrolled	2.02	8.55	Female Spayed	6 mo - 1 yr	Northeast	Normal						8.55
grls8X3GO5QQ	LTF	2.21	3.13	Male Intact	Intact	Northeast	Overweight				3.13		3.13
grls3TP3YZQQ	Enrolled Deceased	1.38	8.32	Male Neutered	<= 6 mo	Pacific	Overweight	Hemangiosarcoma	1	8.32	8.32	1	8.32	Yes
grlsC5YM2HWW	Enrolled Deceased	0.64	8.67	Male Neutered	1 - 2 yrs	Pacific	Normal				8.67	1	8.67	Yes
grlsJCVWWRMM	Enrolled	0.99	9.12	Male Neutered	6 mo - 1 yr	Northeast							9.12
grlsFR315RMM	LTF	1.41	2.25	Female Intact	Intact	Northeast	Normal				2.25		2.25
grlsL4XIM1FF	Enrolled	1.1	9.06	Female Spayed	<= 6 mo	Midwest	Overweight						9.06
grls02RRJK88	Enrolled	1.47	9.42	Male Intact	Intact	South	Normal						9.42
grlsW1UHMNJJ	Enrolled	1.72	9.1	Male Intact	Intact	Midwest	Overweight						9.1
grls1XIBPR44	Enrolled	2.66	9.6	Female Spayed	>5 yrs	South	Normal						9.6
grlsBW4HDONN	Enrolled	2.03	9.95	Male Neutered	6 mo - 1 yr	Mountain	Normal						9.95
grlsHMI6LJKK	Enrolled	2.36	9.24	Female Spayed	2 - 5 yrs	Pacific	Overweight						9.24
grlsDS816Y55	Enrolled Deceased	2.66	6.46	Female Intact	Intact	South	Normal				6.46	0	6.46	Yes
grls8B5W02XX	LTF	1.56	1.52	Female Spayed	6 mo - 1 yr	South	Normal				1.52		1.52
grlsMYZ1XB	LTF	2.39	2.9	Male Intact	Intact	South	Normal				2.9		2.9
grls1XT2PQ77	Enrolled Deceased	1.97	5.94	Female Intact	Intact	Pacific	Normal	Hemangiosarcoma	2	5.94	5.94	1	5.94	Yes
grlsWR34FTYY	Enrolled	1.15	9.25	Male Neutered	1 - 2 yrs	South	Normal						9.25
grlsOT2USXMM	Enrolled	1.2	9.13	Female Spayed	1 - 2 yrs	South	Normal						9.13
grlsKLHVOQ00	Enrolled	1.09	9.15	Male Neutered	<= 6 mo	Midwest							9.15
grlsCTEORNN	Enrolled	1.59	9.42	Male Neutered	6 mo - 1 yr	South	Overweight						9.42
grls4N0D24CC	Enrolled	2.46	9.72	Female Spayed	1 - 2 yrs	Mountain	Normal						9.72
grls68EFHT77	Enrolled	2.34	9.17	Female Spayed	1 - 2 yrs	South	Obese						9.17
grls3O8XTR88	Enrolled	1.35	9.01	Male Intact	Intact	Pacific	Normal						9.01
grlsTYCXRQQQ	Enrolled	0.89	8.62	Male Intact	Intact	Pacific	Normal						8.62
grlsJBDTTSS	LTF	2.23	2.17	Female Intact	Intact	Midwest	Normal				2.17		2.17
grlsMR49RZ22	Enrolled	2.02	9.92	Male Neutered	>5 yrs	Pacific	Normal						9.92
grlsCUVRYMPP	Enrolled	1.96	8.8	Male Neutered	1 - 2 yrs	South	Overweight						8.8
grls4YPB2REE	Enrolled	2.04	9.78	Male Neutered	1 - 2 yrs	South	Normal						9.78
grls81UM1522	Enrolled	0.71	8.77	Male Neutered	1 - 2 yrs	Northeast	Overweight						8.77
grlsWLS2O599	LTF	3.21	3.2	Male Neutered	6 mo - 1 yr	Pacific	Normal	Lymphoma	1	4.84	3.2		3.2
grlsJ66SW4UU	Enrolled	2.03	10.14	Female Spayed	2 - 5 yrs	Pacific							10.14
grlsWBV248AA	Enrolled	2.21	9.16	Female Intact	Intact	South	Normal						9.16
grls6VZ9GGDD	Enrolled	1.59	9.42	Male Neutered	6 mo - 1 yr	South	Overweight						9.42
grlsKPOF5HPP	LTF	1.95	3.93	Male Intact	Intact	South	Normal				3.93		3.93
grlsE66FLHH	Enrolled	2.15	9.25	Female Spayed	<= 6 mo	Northeast							9.25
grls4S6DGJ11	LTF	1.5	5.12	Female Spayed	6 mo - 1 yr	South	Normal				5.12		5.12
grls0Z1UD211	Enrolled	1.63	9.31	Female Spayed	6 mo - 1 yr	Midwest	Overweight						9.31
grlsISDHJHSS	Enrolled	1.88	10.02	Female Spayed	6 mo - 1 yr	Mountain	Normal						10.02
grlsCJGEXUXX	Enrolled	1.44	9.06	Male Neutered	6 mo - 1 yr	Northeast	Normal						9.06
grlsNFPSIPP	Enrolled	1.42	8.93	Male Neutered	1 - 2 yrs	Midwest	Normal						8.93
grls734CP6GG	Enrolled	2.13	9.57	Female Spayed	6 mo - 1 yr	Northeast	Overweight						9.57
grlsYSYXJN00	Enrolled	1.9	9	Male Intact	Intact	Mountain							9
grlsBF4T53JJ	Enrolled	0.99	8.75	Female Intact	Intact	South	Normal						8.75
grls2D58M5PP	Enrolled	1.77	8.96	Female Spayed	6 mo - 1 yr	Northeast	Normal						8.96
grlsVV06EN88	Enrolled	1.65	8.75	Male Neutered	1 - 2 yrs	South	Overweight						8.75
grlsSYI9RTQQ	Enrolled	1	9.2	Male Neutered	1 - 2 yrs	South							9.2
grlsXISA2YRR	Enrolled	1.22	9.29	Female Spayed	6 mo - 1 yr	Northeast	Overweight						9.29
grlsVF6VG4JJ	LTF	2.36	2.09	Female Intact	Intact	Pacific	Normal				2.09		2.09
grlsWDI6L5BB	Enrolled	2.07	9.99	Female Spayed	<= 6 mo	South	Normal	Lymphoma	1	4.71			9.99
grlsE6KVYQNN	Enrolled	2.07	9.99	Female Spayed	<= 6 mo	South	Normal						9.99
grlsYI05S9OO	Enrolled	2	10.03	Female Spayed	1 - 2 yrs	South	Overweight						10.03
grlsUB0LLIEE	Enrolled	0.59	8.69	Male Neutered	1 - 2 yrs	Northeast	Normal						8.69
grls50POPX	Enrolled	1.82	9.87	Male Neutered	1 - 2 yrs	South	Overweight						9.87
grls344FHT22	Enrolled Deceased	0.89	6.97	Female Spayed	6 mo - 1 yr	South	Overweight				6.97	1	6.97	Yes
grlsDOPYCBCC	Enrolled	0.55	8.61	Male Neutered	6 mo - 1 yr	Midwest	Overweight						8.61
grlsER7M411	Enrolled	2.35	10.01	Female Spayed	1 - 2 yrs	Midwest	Normal	MCT	1	7.28			10.01
grlsOTPUSXVV	Enrolled	1.75	9.34	Male Neutered	1 - 2 yrs	South	Overweight						9.34
grls1LSGW1BB	LTF	1.62	4.78	Female Intact	Intact	Midwest	Normal				4.78		4.78
grlsJ2N1ZM99	LTF	1.2	5.08	Male Neutered	1 - 2 yrs	South	Normal				5.08		5.08
grlsL9ZRBUTT	LTF	2.11	4.14	Female Spayed	1 - 2 yrs	South	Overweight				4.14		4.14
grlsROVD4P44	Enrolled Deceased	1.85	8.24	Female Spayed	6 mo - 1 yr	Midwest	Normal	Hemangiosarcoma	1	8.24	8.24	1	8.24	Yes
grlsTWDNOIWW	Enrolled	2.31	9.95	Female Spayed	<= 6 mo	South							9.95
grlsXSHOF7PP	Enrolled	1.31	9.33	Male Neutered	2 - 5 yrs	Northeast							9.33
grls6H1GS6GG	LTF	2.16	5.21	Female Spayed	<= 6 mo	South	Overweight				5.21		5.21
grlsH1F97YLL	Enrolled	1.82	9.97	Male Intact	Intact	South	Normal						9.97
grlsHB6CMDKK	Enrolled	1.92	10.09	Female Intact	Intact	Mountain	Underweight						10.09
grlsKRRYGSSS	Enrolled Deceased	1.68	9.61	Female Spayed	<= 6 mo	Midwest					9.61	1	9.61	No
grls7XVKX8II	Enrolled	2.09	9.83	Female Spayed	6 mo - 1 yr	Mountain	Normal						9.83
grlsXDFP966	Enrolled	1.33	9.28	Female Spayed	<= 6 mo	Mountain	Normal						9.28
grlsSD3RJBJJ	Enrolled Deceased	0.68	8.49	Male Neutered	6 mo - 1 yr	Mountain	Normal	Lymphoma	1	8.12	8.49	1	8.49	Yes
grlsICYLHAA	Enrolled Deceased	2.12	7.48	Male Intact	Intact	Pacific	Overweight				7.48	0	7.48	Yes
grls92KOGF00	Enrolled Deceased	1.92	8.05	Male Neutered	1 - 2 yrs	Northeast	Overweight	Hemangiosarcoma	1	8.05	8.05	1	8.05	Yes
grls3IQ5U900	Enrolled Deceased	2.18	9.6	Male Intact	Intact	Pacific	Normal	Hemangiosarcoma	1	9.36	9.6	1	9.6	No
grlsQNO7REWW	Enrolled	1.66	8.83	Male Intact	Intact	Midwest	Overweight						8.83
grlsJ9P3IN00	Enrolled	2.02	9.75	Female Spayed	>5 yrs	Mountain	Normal						9.75
grls2VOVUYFF	Enrolled	2.31	8.58	Male Neutered	1 - 2 yrs	Midwest							8.58
grlsTJK12AYY	LTF	2.21	4.15	Female Spayed	<= 6 mo	South	Normal				4.15		4.15
grls7F8IVQ55	LTF	2.21	4.15	Female Spayed	<= 6 mo	South	Normal				4.15		4.15
grlsEGJEH6HH	Enrolled Deceased	0.51	5.28	Male Neutered	6 mo - 1 yr	Midwest	Normal				5.28	0	5.28	Yes
grls6KIC0H88	Enrolled	2.24	9.99	Male Intact	Intact	Pacific							9.99
grls1RGNUZHH	LTF	1.4	2.07	Female Spayed	1 - 2 yrs	South	Normal				2.07		2.07
grlsH6RZU000	LTF	1.59	1.86	Female Intact	Intact	Pacific	Underweight				1.86		1.86
grls3U64NSUU	Enrolled	1.13	9.25	Female Spayed	6 mo - 1 yr	Pacific	Normal						9.25
grls3XTNPQTT	Enrolled	1.05	8.99	Male Neutered	6 mo - 1 yr	South	Normal						8.99
grlsJC7ZMD22	Enrolled	1.09	8.99	Female Spayed	6 mo - 1 yr	Northeast	Overweight						8.99
grlsJ4D4L	Enrolled	1.97	9.99	Female Spayed	<= 6 mo	South							9.99
grlsBUX0M255	Enrolled	1.32	9.15	Male Neutered	6 mo - 1 yr	Midwest	Overweight						9.15
grlsE9SB7KFF	Enrolled Deceased	2.03	8.84	Male Neutered	1 - 2 yrs	South	Normal	Hemangiosarcoma	3	8.84	8.84	1	8.84	No
grls7EDP799	Enrolled	1.16	8.51	Male Intact	Intact	Midwest	Normal						8.51
grlsU85RZ2FF	Enrolled	1.29	9.14	Male Neutered	6 mo - 1 yr	South	Normal						9.14
grlsFYWMDHWW	Enrolled	0.99	8.99	Male Neutered	<= 6 mo	Midwest	Overweight						8.99
grlsW9GKD111	Enrolled Deceased	1.93	9.42	Male Neutered	6 mo - 1 yr	South	Overweight				9.42	0	9.42	No
grlsDBOJ9C99	Enrolled	1.93	9.87	Female Spayed	6 mo - 1 yr	South							9.87
grlsZJOFZENN	Enrolled	1.32	8.85	Male Neutered	6 mo - 1 yr	Northeast	Overweight						8.85
grlsDI1TMMZZ	Enrolled Deceased	1.41	5.16	Female Intact	Intact	Mountain	Normal				5.16	1	5.16	Yes
grlsGZEB79QQ	Enrolled Deceased	1.96	8.49	Female Spayed	6 mo - 1 yr	Northeast	Normal				8.49	0	8.49	No
grlsS5MP02HH	Enrolled	1.13	9.29	Female Spayed	6 mo - 1 yr	Midwest							9.29
grlsLT1SZEDD	Enrolled	2.02	9.36	Female Spayed	6 mo - 1 yr	Mountain	Normal						9.36
grlsHNYS5ITT	Enrolled	2.03	9.21	Female Spayed	2 - 5 yrs	Pacific							9.21
grlsG10V3ELL	Enrolled	0.56	8.48	Female Spayed	>5 yrs	Midwest	Normal						8.48
grlsPRRFU5WW	Enrolled	1.13	9.25	Female Spayed	2 - 5 yrs	Pacific	Normal						9.25
grlsYQFB3ZZ	Enrolled	2.05	9.72	Male Intact	Intact	Northeast							9.72
grls8FWJRAZZ	Enrolled Deceased	2.27	9.3	Male Intact	Intact	South	Normal	Lymphoma	1	9.22	9.3	1	9.3	Yes
grlsUJO0F877	Enrolled	1.72	8.44	Female Spayed	1 - 2 yrs	South	Overweight						8.44
grlsDHC8DYY	Enrolled	1.32	9.19	Female Spayed	>5 yrs	South	Normal						9.19
grls4IH8IF22	LTF	1.05	1.02	Male Intact	Intact	South	Normal				1.02		1.02
grlsAUBHHFF	Enrolled	0.85	8.58	Female Spayed	<= 6 mo	South	Overweight	Lymphoma	1	2.19			8.58
grlsQ1S4CRTT	LTF	2.03	6.09	Male Neutered	2 - 5 yrs	Mountain	Normal				6.09		6.09
grlsLZCMH0KK	Enrolled	0.68	8.8	Male Intact	Intact	Midwest	Normal						8.8
grlsLS9QDI55	Enrolled	1.88	10	Male Neutered	1 - 2 yrs	Pacific	Overweight						10
grlsRH18HHQQ	Enrolled	1.2	9.22	Male Neutered	1 - 2 yrs	Midwest							9.22
grlsVBMXEPP	LTF	2.33	6.07	Male Neutered	6 mo - 1 yr	South	Normal				6.07		6.07
grlsO9VL9KQQ	Enrolled	1.38	9.25	Male Neutered	1 - 2 yrs	Midwest	Normal						9.25
grlsJ1MACZ66	Enrolled	0.61	8.79	Male Neutered	2 - 5 yrs	South							8.79
grls87P8Z7OO	LTF	1	4.05	Female Spayed	1 - 2 yrs	Pacific	Normal				4.05		4.05
grlsWPC63PJJ	Enrolled	2.07	9.33	Female Spayed	6 mo - 1 yr	South	Obese						9.33
grlsUG4P9BOO	Enrolled	0.67	8.8	Female Spayed	6 mo - 1 yr	South	Normal						8.8
grlsO6ZGI6HH	Enrolled Deceased	1.61	8.74	Female Spayed	6 mo - 1 yr	South	Normal	Hemangiosarcoma	1	8.68	8.74	1	8.74	Yes
grlsYTA0SGJJ	LTF	1.51	2.29	Male Intact	Intact	South	Normal				2.29		2.29
grlsJ2SZ35II	Enrolled	1.58	9.65	Male Neutered	6 mo - 1 yr	Northeast	Normal						9.65
grlsPYFB000	Enrolled	0.97	9.1	Female Intact	Intact	South	Overweight						9.1
grlsFKA8KCJJ	Enrolled Deceased	1.95	8.78	Female Spayed	<= 6 mo	Midwest	Overweight	Hemangiosarcoma	1	8.29	8.78	1	8.78	Yes
grls4JRZBJ00	LTF	1.24	3.2	Female Spayed	6 mo - 1 yr	Northeast	Normal				3.2		3.2
grlsEF3EEUVV	Enrolled	2.36	9.22	Male Neutered	6 mo - 1 yr	South	Normal						9.22
grlsX54PJKMM	LTF	1.63	5.59	Male Intact	Intact	Northeast	Normal				5.59		5.59
grlsTR2641ZZ	Enrolled	0.59	8.49	Male Neutered	<= 6 mo	Mountain	Underweight						8.49
grls4MF6MXX	Enrolled	1.8	8.84	Female Spayed	>5 yrs	Mountain	Normal						8.84
grls8HJGF3NN	LTF	2.04	4.03	Male Neutered	6 mo - 1 yr	Northeast	Overweight				4.03		4.03
grls6AN705JJ	Enrolled	2.08	10.22	Male Intact	Intact	South	Normal						10.22
grlsYC4IWSHH	Enrolled	2.07	10.19	Male Neutered	>5 yrs	South	Overweight						10.19
grls4EBRJ3PP	Enrolled	1.67	9.78	Female Spayed	<= 6 mo	Pacific	Normal						9.78
grlsTIM0LS55	Enrolled	1.37	9.37	Female Spayed	<= 6 mo	South	Normal						9.37
grlsLMEV166	Enrolled Deceased	2.32	9.98	Male Intact	Intact	Mountain	Overweight				9.98	1	9.98	Yes
grls27Q2M9II	LTF	0.76	4.94	Female Intact	Intact	South	Normal				4.94		4.94
grlsSJ0A7NFF	Enrolled	1.14	9.07	Male Neutered	<= 6 mo	Mountain	Overweight						9.07
grlsDBV9O699	Enrolled	1.87	9.99	Female Spayed	<= 6 mo	Midwest	Overweight						9.99
grlsJT6W5YY	Enrolled	1.24	9.16	Male Intact	Intact	South	Normal						9.16
grlsP8YVW3FF	Enrolled	1.98	9.52	Male Neutered	<= 6 mo	Mountain	Overweight						9.52
grlsFBCOXUUU	LTF	0.93	5.03	Female Intact	Intact	South	Normal				5.03		5.03
grls6RRHX4TT	Enrolled Deceased	1.36	8.32	Female Intact	Intact	Mountain	Normal	Hemangiosarcoma	1	8.32	8.32	1	8.32	Yes
grlsD20OVJMM	Enrolled	1.34	9.07	Female Spayed	6 mo - 1 yr	Mountain	Normal						9.07
grlsO45NQLBB	Enrolled Deceased	1.83	9.83	Female Spayed	1 - 2 yrs	South		Hemangiosarcoma	1	9.83	9.83	1	9.83	Yes
grlsED6P5KYY	Enrolled	1.1	8.97	Female Intact	Intact	Midwest	Overweight						8.97
grlsIRH5Z6OO	Enrolled Deceased	1.99	7.11	Male Neutered	6 mo - 1 yr	Midwest	Normal	Hemangiosarcoma	1	6.97	7.11	1	7.11	Yes
grls4QMUYS99	Enrolled Deceased	2	7.46	Female Spayed	6 mo - 1 yr	Mountain	Overweight				7.46	0	7.46	No
grlsH8UP2NNN	LTF	2	2.9	Female Spayed	6 mo - 1 yr	Mountain	Overweight				2.9		2.9
grls35EKPBEE	Enrolled Deceased	2.06	9.64	Male Neutered	6 mo - 1 yr	Pacific	Normal	Osteosarcoma	1	9.6	9.64	1	9.64	Yes
grlsKXSS9K00	Enrolled	1.4	8.41	Male Neutered	<= 6 mo	Pacific	Obese						8.41
grlsXFBEMJKK	Enrolled Deceased	1.37	9.26	Male Neutered	6 mo - 1 yr	South	Overweight	Lymphoma	1	8.98	9.26	1	9.26	Yes
grlsH63CO8TT	Enrolled	0.76	8.71	Female Spayed	<= 6 mo	Pacific	Obese						8.71
grls84ZCVBBB	LTF	1.45	2.31	Male Intact	Intact	Midwest	Overweight				2.31		2.31
grlsDK84N44	Enrolled	1.26	9.21	Female Spayed	6 mo - 1 yr	Mountain	Overweight						9.21
grlsSHBIY7PP	Enrolled	2.05	9.97	Female Spayed	>5 yrs	South	Overweight						9.97
grlsWTUWRVLL	LTF	1.37	2.33	Female Spayed	<= 6 mo	Mountain	Normal				2.33		2.33
grlsRP2416JJ	Enrolled	0.51	8.57	Female Spayed	1 - 2 yrs	Midwest	Normal						8.57
grlsXC9YA8WW	Enrolled	1.46	9.54	Female Spayed	6 mo - 1 yr	Pacific	Overweight						9.54
grls8T32TPNN	Enrolled Deceased	1.62	6.4	Female Intact	Intact	South	Normal	Lymphoma	1	6.39	6.4	1	6.4	Yes
grlsWGVCSJFF	Enrolled Deceased	1.97	9.85	Female Spayed	2 - 5 yrs	Midwest	Normal	Hemangiosarcoma	1	9.84	9.85	1	9.85	Yes
grlsYI8VNVWW	LTF	1.91	5	Male Neutered	1 - 2 yrs	Pacific	Normal				5		5
grlsVZZT8XOO	Enrolled	2.1	10.14	Female Intact	Intact	Pacific							10.14
grlsS3JUGSLL	Enrolled	0.9	8.8	Female Spayed	1 - 2 yrs	Midwest	Normal						8.8
grlsNEYPD6	Enrolled	0.95	8.61	Female Spayed	<= 6 mo	South							8.61
grlsGRLXJ333	Enrolled	1.87	10.01	Male Neutered	1 - 2 yrs	Midwest	Overweight						10.01
grls52PM8XX	LTF	1.06	2.49	Female Spayed	6 mo - 1 yr	Northeast	Overweight				2.49		2.49
grlsHX9Q5HPP	Enrolled	0.9	8.73	Male Neutered	6 mo - 1 yr	South	Overweight						8.73
grlsRUY4QMFF	Enrolled	2.11	10.13	Male Neutered	6 mo - 1 yr	Midwest	Normal						10.13
grls661NWWXX	Enrolled	2.07	9.01	Female Intact	Intact	South							9.01
grlsFP95S1AA	LTF	1.39	3.33	Male Neutered	6 mo - 1 yr	Pacific	Obese				3.33		3.33
grls5YLH52RR	LTF	2.48	2.36	Male Neutered	<= 6 mo	South	Normal				2.36		2.36
grlsD9A0MJJJ	Enrolled	2.19	8.93	Female Spayed	>5 yrs	Midwest	Normal						8.93
grls66CMWWXX	Enrolled	1.55	9.66	Female Spayed	1 - 2 yrs	Midwest	Normal						9.66
grlsV400W4FF	Enrolled Deceased	1.31	6.43	Male Neutered	6 mo - 1 yr	Pacific	Normal				6.43	0	6.43	No
grls634H26FF	Enrolled	1.92	10.02	Male Intact	Intact	Pacific	Normal						10.02
grls4YF33IMM	LTF	1.97	2.93	Male Neutered	6 mo - 1 yr	Pacific	Overweight				2.93		2.93
grlsVPTVQHXX	LTF	2.06	1.97	Female Spayed	6 mo - 1 yr	Pacific	Overweight				1.97		1.97
grlsSH7J89BB	Enrolled	0.7	8.43	Male Neutered	6 mo - 1 yr	Mountain	Normal						8.43
grlsXIMHBKPP	Enrolled	0.88	9.02	Female Spayed	<= 6 mo	South	Overweight						9.02
grlsLPHY9WW	Enrolled	2.17	8.65	Female Spayed	<= 6 mo	Northeast	Overweight						8.65
grlsCHA3ZO11	Enrolled	1.4	9.04	Female Spayed	2 - 5 yrs	Northeast	Normal						9.04
grls6K12UGYY	Enrolled	1.31	9.42	Female Spayed	<= 6 mo	Midwest	Normal						9.42
grlsYOCNZTII	Enrolled	1.53	9.01	Female Spayed	6 mo - 1 yr	South	Normal						9.01
grls47042K22	Enrolled	0.53	8.19	Male Neutered	6 mo - 1 yr	Midwest	Normal						8.19
grls1T0UJ7BB	LTF	2.7	4.61	Female Spayed	<= 6 mo	Northeast	Normal				4.61		4.61
grlsNPNE07BB	Enrolled	1.73	8.47	Male Neutered	6 mo - 1 yr	South	Normal						8.47
grls9NWXF322	Enrolled	1.89	9.27	Female Spayed	<= 6 mo	South							9.27
grls5607BI44	Enrolled	1.62	8.56	Male Intact	Intact	Mountain							8.56
grls2GWGQGHH	Enrolled Deceased	2.1	8.02	Female Intact	Intact	Pacific	Obese	Lymphoma	3	7.77	8.02	1	8.02	No
grlsF1VUG222	Enrolled	2.12	9.78	Female Intact	Intact	Midwest							9.78
grls8CYZW2VV	Enrolled	2.17	8.65	Female Spayed	>5 yrs	Midwest	Normal						8.65
grlsK52ZI955	Enrolled	0.98	9.06	Female Spayed	2 - 5 yrs	Northeast	Normal						9.06
grlsDX627P99	Enrolled	1.85	9.82	Female Spayed	6 mo - 1 yr	Midwest	Normal						9.82
grls9KYH1GAA	Enrolled	1.52	9.62	Male Intact	Intact	Northeast	Normal						9.62
grls9HL5S11	Enrolled Deceased	2.49	7.34	Female Spayed	>5 yrs	Northeast	Normal				7.34	1	7.34	Yes
grls4ZTLI2JJ	Enrolled	1.94	8.81	Male Intact	Intact	Northeast							8.81
grlsXZJJ94DD	Enrolled	1.25	9.33	Female Spayed	<= 6 mo	Northeast	Overweight						9.33
grlsCZC5H66	Enrolled	0.64	8.3	Female Intact	Intact	South	Overweight						8.3
grlsSGMC3CC	Enrolled	1.7	8.83	Female Spayed	>5 yrs	South	Normal						8.83
grls59085811	LTF	1.41	4.25	Male Neutered	6 mo - 1 yr	South	Obese				4.25		4.25
grlsBR1ULWSS	Enrolled	0.9	8.45	Male Intact	Intact	Midwest	Normal						8.45
grls6QK7O55	Enrolled	0.71	8.36	Male Neutered	6 mo - 1 yr	Mountain	Normal						8.36
grls1N26R7HH	LTF	0.52	4.33	Male Neutered	6 mo - 1 yr	Midwest	Overweight				4.33		4.33
grls1NG4CBXX	Enrolled	0.74	8.36	Female Spayed	6 mo - 1 yr	Mountain	Normal						8.36
grlsTTQ4VJ33	Enrolled	1.32	9.17	Male Neutered	6 mo - 1 yr	Midwest	Normal						9.17
grlsVWUHSQNN	Enrolled	0.69	8.5	Female Spayed	<= 6 mo	South	Overweight						8.5
grlsQ317XJZZ	LTF	1.78	2.75	Female Spayed	1 - 2 yrs	Pacific	Normal				2.75		2.75
grlsVSCFCFSS	Enrolled	0.75	8.48	Male Neutered	6 mo - 1 yr	Northeast	Normal						8.48
grls75DYUD22	Enrolled	1.66	9.75	Male Intact	Intact	Northeast							9.75
grlsZ7KMZN00	Enrolled	0.63	8.34	Female Spayed	6 mo - 1 yr	Northeast							8.34
grls7DPE0X77	Enrolled Deceased	1.7	3.53	Female Spayed	<= 6 mo	South	Overweight				3.53	0	3.53	Yes
grlsTIU8L0BB	Enrolled	0.52	8.35	Male Neutered	1 - 2 yrs	Pacific	Normal						8.35
grlsBJTD3O55	Enrolled	1.95	9.27	Male Neutered	<= 6 mo	Midwest	Normal						9.27
grls83VQG44	Enrolled	1.45	9.52	Male Neutered	6 mo - 1 yr	Mountain	Normal						9.52
grls17FS6T00	Enrolled	1.37	9.38	Female Spayed	6 mo - 1 yr	Midwest	Normal						9.38
grlsJQRYP988	Enrolled	0.59	8.48	Male Intact	Intact	Midwest	Normal						8.48
grlsY9W8X1SS	Enrolled	0.56	8.32	Female Spayed	6 mo - 1 yr	Pacific	Normal						8.32
grls7QR8H733	Enrolled	1.56	8.75	Male Neutered	>5 yrs	Pacific	Overweight						8.75
grlsGT7CS9YY	Enrolled	1.06	8.43	Male Neutered	6 mo - 1 yr	Pacific	Normal						8.43
grls1W2Z1HOO	LTF	0.99	4.95	Female Intact	Intact	Northeast	Normal				4.95		4.95
grls4FUIXTEE	Enrolled	0.57	8.41	Female Spayed	2 - 5 yrs	South	Normal						8.41
grlsMPD8RXKK	LTF	0.98	4.94	Female Intact	Intact	Northeast	Overweight				4.94		4.94
grlsZI7MU2EE	Enrolled	1.16	8.8	Male Intact	Intact	South	Overweight						8.8
grlsQEZO2RMM	Enrolled	1.32	8.8	Female Spayed	>5 yrs	South	Normal						8.8
grlsI2GJW4XX	Enrolled	1.22	9.23	Male Neutered	1 - 2 yrs	Midwest	Overweight						9.23
grlsG4R39L00	Enrolled	0.59	8.36	Male Neutered	>5 yrs	Pacific	Normal						8.36
grls9H24U577	LTF	1.49	1.46	Female Intact	Intact	Northeast	Normal				1.46		1.46
grlsIIS2GMVV	Enrolled	1.96	8.31	Male Neutered	>5 yrs	Mountain	Normal						8.31
grlsDGF143	Enrolled	1.03	8.28	Female Spayed	1 - 2 yrs	Midwest	Normal						8.28
grls81HF1RZZ	Enrolled	1.57	9.29	Male Neutered	6 mo - 1 yr	Northeast	Overweight						9.29
grlsIJNFU3SS	Enrolled Deceased	1.65	8.88	Male Neutered	6 mo - 1 yr	Mountain	Overweight	Hemangiosarcoma	2	8.76	8.88	1	8.88	No
grls1NBZCRQQ	Enrolled	0.76	8.37	Female Spayed	<= 6 mo	Northeast	Normal						8.37
grlsPN3XJF88	Enrolled	1.21	8.59	Male Neutered	<= 6 mo	Mountain	Obese						8.59
grls7K7O3OJJ	Enrolled Deceased	0.65	8.02	Female Spayed	1 - 2 yrs	South	Normal	Hemangiosarcoma	1	7.03	8.02	1	8.02	Yes
grlsAW5UKVOO	Enrolled	2.3	8.61	Female Spayed	<= 6 mo	Midwest	Overweight						8.61
grlsEBPBMP88	Enrolled	0.77	8.84	Female Spayed	>5 yrs	Mountain							8.84
grls6GQLWCVV	LTF	2.03	3.89	Female Spayed	1 - 2 yrs	Pacific	Normal				3.89		3.89
grls1K7T6888	Enrolled	1	9.01	Male Neutered	6 mo - 1 yr	Northeast	Obese						9.01
grlsY23ZD7DD	LTF	0.7	0.67	Female Intact	Intact	Northeast	Normal				0.67		0.67
grlsQ1Q3CVPP	Enrolled	2.05	9.74	Male Neutered	1 - 2 yrs	Midwest	Normal						9.74
grlsPWT135KK	Enrolled	0.6	8.3	Female Spayed	6 mo - 1 yr	South	Overweight						8.3
grlsUC2R1BNN	Enrolled	0.6	8.31	Female Spayed	1 - 2 yrs	South	Overweight						8.31
grlsHU8C0ENN	Enrolled	1.44	8.39	Male Neutered	1 - 2 yrs	Northeast	Overweight						8.39
grlsG5IC1QXX	Enrolled	2.46	10.02	Female Intact	Intact	Mountain	Overweight						10.02
grlsOR8RUFF	Enrolled Deceased	1.05	8.9	Male Intact	Intact	South	Underweight	Lymphoma	2	8.7	8.9	1	8.9	No
grlsMEIYX9UU	Enrolled	1	9.06	Male Intact	Intact	Pacific							9.06
grls487UKJ88	Enrolled	1.61	9.68	Female Spayed	6 mo - 1 yr	Midwest							9.68
grlsJPSLZI99	Enrolled	1.24	9.29	Female Spayed	<= 6 mo	Pacific	Normal						9.29
grlsMOSV1VKK	LTF	0.61	4.56	Male Neutered	1 - 2 yrs	Mountain	Normal				4.56		4.56
grls51YUIQ66	Enrolled	2.08	9.24	Female Spayed	1 - 2 yrs	South	Normal						9.24
grlsGX6DHOO	Enrolled	1.04	9	Female Spayed	6 mo - 1 yr	Mountain	Normal						9
grlsWLIHXCQQ	Enrolled	1.27	9.24	Male Neutered	2 - 5 yrs	Northeast	Overweight						9.24
grls7ZDCH9RR	Enrolled	1.53	9.45	Male Neutered	<= 6 mo	Midwest	Overweight						9.45
grls647XV6EE	Enrolled	1.98	9.97	Male Neutered	6 mo - 1 yr	Midwest							9.97
grls1YLKGH66	Enrolled	1.32	9.06	Male Neutered	2 - 5 yrs	Midwest	Normal	Lymphoma	1	7.07			9.06
grls0VMC6E66	Enrolled	0.9	8.71	Female Spayed	6 mo - 1 yr	South	Overweight						8.71
grlsBLVCX2EE	Enrolled	1.41	9.4	Female Spayed	<= 6 mo	Midwest	Normal						9.4
grlsUKVTVHBB	Enrolled Deceased	0.56	7.59	Female Intact	Intact	Midwest	Overweight				7.59	0	7.59	Yes
grlsE3JWJG33	Enrolled	1	9.06	Male Neutered	6 mo - 1 yr	Pacific	Normal						9.06
grlsRB7HJ7JJ	Enrolled	0.67	8.67	Male Neutered	<= 6 mo	Northeast	Overweight						8.67
grlsGJ8G77ZZ	LTF	2.01	3.89	Female Intact	Intact	Midwest	Normal				3.89		3.89
grls2C3B7A99	Enrolled	1.79	9.51	Male Neutered	1 - 2 yrs	South	Overweight						9.51
grlsS4J8WLRR	Enrolled	1.83	8.54	Female Spayed	6 mo - 1 yr	South	Obese						8.54
grlsI1LFYF33	LTF	2.31	3.68	Male Neutered	<= 6 mo	Pacific	Normal				3.68		3.68
grlsMVEFYNN	LTF	0.97	2.36	Female Spayed	6 mo - 1 yr	Pacific	Normal				2.36		2.36
grlsD8PYS8NN	Enrolled	1.71	9.3	Male Neutered	<= 6 mo	South	Overweight						9.3
grlsCWCLK22	Enrolled	0.7	8.34	Female Spayed	6 mo - 1 yr	South	Normal						8.34
grlsMI3ZSXFF	Enrolled	0.55	8.59	Male Neutered	>5 yrs	Midwest	Normal						8.59
grlsYYIG2ESS	Enrolled	0.61	8.43	Male Neutered	<= 6 mo	Pacific	Normal						8.43
grlsSJCI6XX	Enrolled	0.61	8.38	Male Neutered	<= 6 mo	Midwest	Normal						8.38
grlsVB5WJNDD	Enrolled	1.37	8.3	Female Spayed	<= 6 mo	Pacific	Normal						8.3
grlsROHG65XX	Enrolled	1.21	8.49	Male Neutered	6 mo - 1 yr	Midwest	Normal						8.49
grlsM80CY500	Enrolled	0.64	8.64	Male Neutered	1 - 2 yrs	Midwest	Obese						8.64
grlsL7E2G6QQ	Enrolled	1.52	8.69	Male Neutered	<= 6 mo	Northeast	Normal						8.69
grlsHJYIUGLL	Enrolled	1.43	8.36	Male Intact	Intact	Northeast	Overweight						8.36
grlsFEV190KK	LTF	0.96	2.18	Female Spayed	6 mo - 1 yr	Mountain	Normal				2.18		2.18
grls06YF0BSS	Enrolled	0.71	8.72	Male Neutered	6 mo - 1 yr	Mountain	Normal						8.72
grlsTPTO4077	Enrolled	1.44	9.35	Female Spayed	<= 6 mo	Northeast	Overweight						9.35
grlsGJKUYM66	Enrolled Deceased	1.59	6.65	Male Neutered	1 - 2 yrs	South	Overweight	Hemangiosarcoma	1	6.61	6.65	1	6.65	Yes
grlsOSHFROO	LTF	0.62	0.61	Male Intact	Intact	Pacific	Normal				0.61		0.61
grlsB6JZV399	Enrolled Deceased	2.18	4.65	Male Neutered	6 mo - 1 yr	Northeast	Obese				4.65	0	4.65	No
grlsV1AOPOHH	LTF	1.16	1.15	Male Neutered	<= 6 mo	Pacific	Normal				1.15		1.15
grlsKXX7OMTT	LTF	0.6	4.52	Female Intact	Intact	Pacific	Overweight				4.52		4.52
grlsPSSZFMJJ	Enrolled	0.79	8.72	Male Neutered	6 mo - 1 yr	Northeast	Normal						8.72
grls6X6HLXMM	Enrolled	0.69	8.23	Female Spayed	>5 yrs	South	Normal						8.23
grlsUUTUSYGG	Enrolled	0.73	8.4	Female Spayed	>5 yrs	Northeast	Overweight						8.4
grlsIP856OHH	Enrolled	0.82	8.23	Male Intact	Intact	Midwest							8.23
grls6T9NIGJJ	LTF	0.64	0.63	Female Spayed	6 mo - 1 yr	Northeast	Overweight				0.63		0.63
grls4XF9HJ66	LTF	2.14	3.01	Male Intact	Intact	Northeast	Normal				3.01		3.01
grlsN9LGP8BB	LTF	0.8	1.59	Male Intact	Intact	Midwest	Normal				1.59		1.59
grlsQK6Y1QII	Enrolled	1.97	9.98	Male Neutered	<= 6 mo	Midwest	Obese						9.98
grlsK0IKLM	Enrolled	2	8.68	Female Spayed	6 mo - 1 yr	Midwest	Normal						8.68
grlsXXBOLUJJ	LTF	1.42	5.45	Female Spayed	6 mo - 1 yr	Pacific	Overweight				5.45		5.45
grlsTM2KR9LL	Enrolled	2.04	8.37	Female Intact	Intact	South	Normal						8.37
grlsNXR9T1OO	Enrolled	0.73	8.67	Male Neutered	1 - 2 yrs	Midwest	Underweight						8.67
grlsLQK0BOJJ	Enrolled	0.58	8.35	Female Spayed	>5 yrs	South	Normal						8.35
grlsBXN6UF55	Enrolled	1.63	8.54	Female Spayed	6 mo - 1 yr	Northeast	Overweight						8.54
grlsG1NZXTPP	Enrolled	0.53	8.21	Female Spayed	<= 6 mo	Midwest	Normal						8.21
grls2DCZV5HH	Enrolled Deceased	0.67	0.68	Male Intact	Intact	Midwest	Normal				0.68	0	0.68	No
grls31F8JJGG	Enrolled	1.84	8.99	Female Spayed	>5 yrs	South	Normal						8.99
grls3U1GQWCC	Enrolled	1.39	9.32	Male Neutered	1 - 2 yrs	Northeast							9.32
grlsSPUWEPWW	Enrolled	2.09	8.39	Female Intact	Intact	Northeast	Overweight						8.39
grls97GJL8II	Enrolled	1.46	9.3	Male Neutered	2 - 5 yrs	Northeast	Normal	Hemangiosarcoma	1	9.02			9.3
grlsRGGVVLOO	Enrolled	1.6	8.28	Female Spayed	6 mo - 1 yr	South	Normal						8.28
grlsDP2SGJ	Enrolled	1.44	8.32	Male Neutered	1 - 2 yrs	South	Normal						8.32
grlsME7WSB33	Enrolled Deceased	0.8	3.86	Female Intact	Intact	Midwest	Obese				3.86	0	3.86	No
grlsD67R1LRR	Enrolled Deceased	2.15	8.98	Male Neutered	2 - 5 yrs	South	Normal	Hemangiosarcoma	2	8.8	8.98	1	8.98	No
grls80PK83UU	Enrolled	1.79	9.65	Female Spayed	6 mo - 1 yr	Northeast	Normal						9.65
grlsYTFYREXX	Enrolled	0.65	8.49	Male Intact	Intact	Northeast	Overweight						8.49
grls5I2EVV77	Enrolled	1.06	8.99	Male Neutered	1 - 2 yrs	Mountain	Normal						8.99
grls64JASD99	Enrolled	1.07	8.98	Male Neutered	1 - 2 yrs	Northeast	Normal						8.98
grlsRGKS99MM	Enrolled	0.89	8.18	Female Spayed	>5 yrs	Pacific	Normal						8.18
grlsUC0R7HMM	Enrolled	2.36	9.16	Female Spayed	<= 6 mo	Midwest	Normal						9.16
grls0MWS6OMM	Enrolled	0.65	8.26	Female Spayed	<= 6 mo	Mountain							8.26
grls45ZNH300	Enrolled	1.28	8.49	Male Neutered	2 - 5 yrs	Midwest	Overweight						8.49
grlsPGOLQCVV	Enrolled	0.7	8.21	Male Neutered	1 - 2 yrs	Pacific	Overweight						8.21
grlsOIV56RAA	Enrolled Deceased	2.07	8.24	Male Neutered	2 - 5 yrs	Midwest	Normal				8.24	0	8.24	No
grlsM14NP0PP	Enrolled	2.06	9.52	Female Spayed	<= 6 mo	South	Overweight						9.52
grls442TB755	Enrolled Deceased	2.27	8.71	Male Intact	Intact	Pacific	Overweight	Hemangiosarcoma	1	8.71	8.71	1	8.71	Yes
grlsB4GNNEMM	Enrolled	1.15	8.16	Male Intact	Intact	Pacific	Overweight						8.16
grlsJ6GZXBKK	Enrolled Deceased	1.03	8.53	Female Spayed	<= 6 mo	South	Normal				8.53	0	8.53	Yes
grlsEUPFSBEE	Enrolled	2.47	9.42	Male Intact	Intact	Northeast	Normal						9.42
grlsD087Q755	Enrolled	0.82	8.54	Female Spayed	>5 yrs	Midwest	Overweight						8.54
grlsI831ES77	Enrolled	0.88	8.27	Male Intact	Intact	Pacific	Normal						8.27
grlsSVGN32WW	Enrolled	1.81	9.43	Female Spayed	<= 6 mo	Pacific	Overweight						9.43
grlsS1WQW233	Enrolled	1.73	9.3	Male Neutered	1 - 2 yrs	Midwest	Overweight						9.3
grlsD0AC0SOO	Enrolled	2.08	9.2	Female Spayed	6 mo - 1 yr	Mountain	Overweight						9.2
grlsD2P6YHFF	Enrolled	1.38	9.18	Male Neutered	<= 6 mo	Northeast	Overweight						9.18
grlsASIGJBXX	Enrolled	2.01	8.87	Female Spayed	1 - 2 yrs	South	Normal						8.87
grlsFKWD1FKK	LTF	0.89	0.84	Female Intact	Intact	South	Normal				0.84		0.84
grlsJZM9EHDD	Enrolled	1.48	9.22	Female Spayed	>5 yrs	Midwest	Overweight						9.22
grls1YYK24LL	Enrolled	1.21	8.95	Male Neutered	>5 yrs	Northeast	Normal						8.95
grlsMM1XVLNN	Enrolled	2.26	9.26	Female Spayed	>5 yrs	Northeast	Normal						9.26
grlsU8FN91BB	Enrolled	0.81	8.54	Female Spayed	<= 6 mo	Northeast	Overweight						8.54
grlsNDJYYR	Enrolled	2.14	9.66	Male Neutered	6 mo - 1 yr	South	Normal						9.66
grlsTHY3N166	Enrolled	0.65	8.51	Female Spayed	6 mo - 1 yr	South	Overweight						8.51
grls916F9V88	Enrolled	0.63	8.54	Female Spayed	1 - 2 yrs	Mountain	Overweight						8.54
grlsN09TPIMM	Enrolled Deceased	1.92	7.97	Male Neutered	6 mo - 1 yr	South					7.97	0	7.97	No
grls1XTYP999	LTF	1.51	3.88	Male Neutered	2 - 5 yrs	Midwest	Underweight				3.88		3.88
grlsMGE5UI55	Enrolled	1.97	9.36	Female Spayed	<= 6 mo	Midwest	Overweight						9.36
grls3PGST4EE	Enrolled Deceased	1.99	5.98	Male Neutered	1 - 2 yrs	Northeast	Overweight	Lymphoma	1	3.12	5.98	0	5.98	No
grlsW9HGMLTT	Enrolled	1.2	8.34	Female Spayed	<= 6 mo	Northeast	Normal						8.34
grlsSXQXGEZZ	Enrolled	1.13	9.06	Female Spayed	6 mo - 1 yr	Midwest							9.06
grlsKLOJK533	Enrolled	1.02	8.55	Female Spayed	>5 yrs	Mountain							8.55
grlsB0XV4P22	Enrolled	0.97	8.69	Female Spayed	6 mo - 1 yr	Mountain	Normal						8.69
grlsYB467444	LTF	0.83	3.26	Female Spayed	6 mo - 1 yr	Midwest	Normal				3.26		3.26
grlsX2WEMWZZ	Enrolled	2.1	9.78	Male Neutered	>5 yrs	Pacific	Normal						9.78
grlsVVS6IGGG	Enrolled	1.25	8.93	Female Spayed	<= 6 mo	Midwest	Overweight						8.93
grls39GQY988	Enrolled	1.26	8.62	Male Neutered	1 - 2 yrs	Northeast	Overweight						8.62
grlsYOGRGNWW	Enrolled	0.68	8.45	Female Spayed	6 mo - 1 yr	Pacific	Normal						8.45
grlsBMZY1XAA	Enrolled	2.18	9.87	Female Spayed	<= 6 mo	South	Overweight						9.87
grlsM48OPWGG	Enrolled	1.71	9.59	Female Spayed	6 mo - 1 yr	Pacific	Normal						9.59
grlsEZU6HFFF	Enrolled	1.17	9.05	Female Spayed	<= 6 mo	South	Normal						9.05
grls7SGHM4RR	Enrolled	2.35	9.73	Male Neutered	6 mo - 1 yr	Mountain	Normal						9.73
grlsXB4UPRHH	Enrolled	1.11	8.63	Male Neutered	6 mo - 1 yr	South	Normal						8.63
grls3PH06YZZ	Enrolled Deceased	0.65	2.33	Male Intact	Intact	Northeast	Normal				2.33	0	2.33	No
grls9N2ICIOO	Enrolled	2	8.45	Male Intact	Intact	South	Normal						8.45
grls6W6FNLOO	Enrolled Deceased	1.68	5.93	Female Spayed	1 - 2 yrs	Northeast	Overweight	Lymphoma	1	5.92	5.93	1	5.93	Yes
grlsUMMLKSBB	LTF	3.25	4.27	Male Intact	Intact	South	Normal				4.27		4.27
grls0449M0EE	LTF	1.65	2.68	Male Intact	Intact	South	Normal				2.68		2.68
grlsWK8OZUVV	Enrolled	0.56	8.24	Female Intact	Intact	Northeast	Normal						8.24
grlsT6UHNIAA	LTF	2.07	3.19	Female Spayed	<= 6 mo	Pacific	Overweight				3.19		3.19
grlsP72QJKJJ	Enrolled	1.45	9.3	Male Neutered	>5 yrs	Pacific	Overweight						9.3
grlsFDNR7RVV	LTF	0.83	3.68	Male Neutered	6 mo - 1 yr	South	Normal				3.68		3.68
grls4SW9ND66	LTF	1.73	3.74	Female Intact	Intact	Midwest	Overweight				3.74		3.74
grlsCA7P8U44	Enrolled	0.57	8.22	Female Spayed	<= 6 mo	Mountain	Normal						8.22
grls8W1UIJYY	Enrolled	1.6	9.39	Female Spayed	<= 6 mo	South	Overweight						9.39
grls94I26B88	Enrolled	1	8.88	Male Neutered	>5 yrs	Mountain	Overweight						8.88
grlsVY18Q2MM	Enrolled	0.63	8.31	Male Neutered	<= 6 mo	Northeast	Normal						8.31
grls57OM3AA	Enrolled	1.8	8.38	Female Spayed	1 - 2 yrs	South	Overweight						8.38
grlsOWCSHMYY	Enrolled	1.75	8.79	Male Neutered	<= 6 mo	Midwest	Normal						8.79
grls0WE9G899	Enrolled	1.18	8.92	Female Spayed	1 - 2 yrs	South	Overweight						8.92
grlsFCNSH9CC	Enrolled	2.01	9.33	Female Spayed	6 mo - 1 yr	Pacific	Overweight						9.33
grlsXATQKQLL	Enrolled	1.61	8.49	Male Intact	Intact	Pacific	Overweight						8.49
grlsN8M0UZOO	Enrolled	1.63	9.06	Female Spayed	2 - 5 yrs	Northeast	Normal						9.06
grls9SYVLVAA	Enrolled	0.77	8.49	Female Spayed	6 mo - 1 yr	Pacific	Normal						8.49
grlsFURN9XVV	Enrolled	0.67	8.48	Male Neutered	2 - 5 yrs	Midwest	Normal						8.48
grlsYVZRBDQQ	Enrolled	2.02	9.79	Male Neutered	6 mo - 1 yr	Mountain	Overweight						9.79
grlsTT3XZ0LL	Enrolled	2.05	9.88	Male Neutered	1 - 2 yrs	Pacific	Overweight						9.88
grlsCQ626MAA	Enrolled	1.01	8.78	Male Neutered	6 mo - 1 yr	Northeast	Normal						8.78
grlsBVV6100	LTF	2.12	2.1	Male Intact	Intact	South	Normal				2.1		2.1
grlsNZR98O55	Enrolled	2.69	10.45	Male Neutered	6 mo - 1 yr	Northeast	Overweight						10.45
grls41KXYJXX	Enrolled	1.03	8.88	Male Neutered	1 - 2 yrs	Midwest	Normal						8.88
grlsST4GOFF	Enrolled	0.72	8.17	Female Intact	Intact	Midwest	Overweight						8.17
grls4BWUAF88	Enrolled	1.88	9.78	Female Intact	Intact	Northeast	Normal						9.78
grlsSLSG4CKK	Enrolled	0.61	8.4	Male Neutered	2 - 5 yrs	Pacific	Overweight						8.4
grlsNHFVIJ33	Enrolled	1.39	9.22	Male Neutered	1 - 2 yrs	Midwest	Normal						9.22
grls7I9S01RR	Enrolled Deceased	2	8.07	Female Spayed	2 - 5 yrs	Midwest	Overweight	Lymphoma	1	8.07	8.07	1	8.07	Yes
grlsX1PJY0WW	Enrolled Deceased	0.61	7.29	Male Neutered	1 - 2 yrs	Pacific	Obese	Hemangiosarcoma	1	7.29	7.29	1	7.29	No
grlsMOCF0544	Enrolled	1.94	9.74	Male Neutered	1 - 2 yrs	Pacific	Normal	Lymphoma	1	9.55			9.74
grls7VM38I99	LTF	1.35	3.31	Male Neutered	1 - 2 yrs	Midwest	Normal				3.31		3.31
grlsW375BZWW	Enrolled	1.05	8.25	Female Spayed	1 - 2 yrs	South							8.25
grlsI4RK7W55	Enrolled Deceased	1.38	8.07	Female Spayed	1 - 2 yrs	Mountain	Normal	Hemangiosarcoma	2	8.07	8.07	1	8.07	No
grlsVK0CH77	Enrolled	0.59	8.23	Female Spayed	1 - 2 yrs	Northeast	Normal						8.23
grlsGH5T4A55	Enrolled	0.63	7.98	Female Spayed	1 - 2 yrs	South							7.98
grls6JBFIH66	Enrolled	0.58	8.07	Female Spayed	6 mo - 1 yr	South	Overweight						8.07
grlsFR455OOO	Enrolled	1.02	8.1	Female Spayed	>5 yrs	Northeast	Normal						8.1
grlsDEDRORVV	Enrolled	0.62	8.17	Male Neutered	1 - 2 yrs	South	Normal						8.17
grlsOJ8KLP22	Enrolled	0.72	8.24	Female Spayed	2 - 5 yrs	Northeast	Normal						8.24
grls5BABNOXX	Enrolled	1.31	8.16	Female Spayed	<= 6 mo	Midwest	Normal						8.16
grlsTQNQCBOO	Enrolled	1.16	8.15	Female Intact	Intact	Northeast	Normal						8.15
grlsDZ8RNWMM	Enrolled	0.57	8.07	Male Neutered	>5 yrs	Mountain	Normal						8.07
grls2IKW1P88	Enrolled	1.32	8.78	Female Spayed	<= 6 mo	South	Normal						8.78
grls23J9GHOO	Enrolled	1.62	8.07	Female Intact	Intact	Mountain							8.07
grlsF6B6A5NN	LTF	2.28	4.31	Male Intact	Intact	Pacific	Normal				4.31		4.31
grls109PNIYY	Enrolled	0.59	8.05	Male Neutered	6 mo - 1 yr	Midwest	Normal						8.05
grlsF87XXUNN	Enrolled	1.35	8.07	Male Neutered	1 - 2 yrs	South	Normal						8.07
grlsDOVQ9OJJ	Enrolled	0.84	8.53	Female Spayed	<= 6 mo	Midwest	Normal						8.53
grlsH8B3X944	Enrolled Deceased	1.96	8.65	Male Intact	Intact	Mountain	Normal	Lymphoma	1	7.84	8.65	1	8.65	No
grlsSXRBB9KK	LTF	1.4	3.86	Male Intact	Intact	Northeast	Normal				3.86		3.86
grls4FR04L00	Enrolled	1.14	8.09	Male Neutered	1 - 2 yrs	Mountain	Overweight						8.09
grlsCLYGX6JJ	LTF	0.84	2.73	Female Spayed	<= 6 mo	Mountain	Normal				2.73		2.73
grlsGPYURPII	Enrolled	0.93	8.3	Female Spayed	6 mo - 1 yr	Midwest	Overweight						8.3
grlsB2WWOB55	Enrolled	0.68	8.42	Female Spayed	<= 6 mo	South	Obese						8.42
grlsTZYEA7YY	Enrolled	2.05	9.86	Male Intact	Intact	Midwest	Overweight						9.86
grlsOAMNHF88	LTF	0.57	2.52	Male Intact	Intact	South	Normal				2.52		2.52
grlsJ8YI4W22	Enrolled	2.2	8.48	Female Spayed	2 - 5 yrs	Northeast	Normal						8.48
grlsIC0ZIROO	Enrolled	0.64	8.42	Male Intact	Intact	South	Normal						8.42
grlsRLC7RDEE	Enrolled	0.83	8.15	Male Intact	Intact	South	Normal						8.15
grlsKX7MJSS	Enrolled	1.02	8.72	Male Neutered	2 - 5 yrs	South	Overweight						8.72
grlsP64OVHBB	LTF	0.78	0.77	Female Spayed	<= 6 mo	Mountain	Normal				0.77		0.77
grlsVNUD5NN	Enrolled	0.96	8.23	Female Spayed	1 - 2 yrs	Pacific							8.23
grls39MGA8BB	Enrolled	0.55	8.06	Male Neutered	6 mo - 1 yr	Midwest	Overweight						8.06
grlsFZ89N7KK	Enrolled	1.82	9.2	Female Spayed	>5 yrs	Pacific							9.2
grlsEOQD1JJ	Enrolled	2.07	9.57	Female Intact	Intact	South	Overweight						9.57
grlsNVXS7MM	Enrolled	0.83	8.51	Female Spayed	6 mo - 1 yr	South	Overweight						8.51
grlsJ04CMUEE	Enrolled	1.46	9.14	Male Neutered	1 - 2 yrs	Pacific	Overweight						9.14
grlsZ7OXSYCC	Enrolled	0.72	8.06	Male Neutered	>5 yrs	South	Overweight						8.06
grls4682PDD	Enrolled Deceased	0.8	1.72	Male Intact	Intact	South	Normal	Lymphoma	1	1.72	1.72	1	1.72	Yes
grlsY3ZGDILL	Enrolled	1.15	8.92	Female Spayed	6 mo - 1 yr	South	Normal						8.92
grls1QLT9MBB	Enrolled	0.9	8.1	Female Intact	Intact	Northeast	Normal						8.1
grlsWWV4VKLL	Enrolled	0.59	8.15	Female Spayed	>5 yrs	Midwest	Normal						8.15
grls0D3MFXFF	Enrolled	1.05	7.99	Female Spayed	<= 6 mo	Midwest	Overweight						7.99
grlsWYYDW7TT	Enrolled	2.06	8.62	Female Spayed	6 mo - 1 yr	South	Overweight						8.62
grlsAW2B2ESS	Enrolled Deceased	2.06	8.63	Male Neutered	1 - 2 yrs	South	Normal	Hemangiosarcoma	1	8.29	8.63	1	8.63	Yes
grlsCN613SAA	Enrolled	1.88	9.63	Male Neutered	6 mo - 1 yr	Northeast	Overweight						9.63
grls4WDUC3II	LTF	0.77	2.68	Female Spayed	6 mo - 1 yr	Midwest	Normal				2.68		2.68
grlsPSGX9B77	Enrolled Deceased	1.48	8.52	Male Neutered	1 - 2 yrs	South	Overweight	Hemangiosarcoma	3	8.52	8.52	1	8.52	No
grlsHTX9MBB	LTF	1.16	1.01	Male Intact	Intact	South	Overweight				1.01		1.01
grls48I8E0VV	Enrolled	2.35	9.08	Female Spayed	>5 yrs	Mountain	Normal						9.08
grlsJJ3LZ2HH	Enrolled	1.26	9	Male Neutered	2 - 5 yrs	Pacific	Normal						9
grlsWXSJR1NN	Enrolled	1.22	8.59	Male Neutered	1 - 2 yrs	Northeast	Underweight						8.59
grls9UBFUUCC	Enrolled	1.97	9.62	Male Neutered	>5 yrs	Midwest	Normal						9.62
grlsV09LY811	Enrolled Deceased	1.79	8.11	Male Neutered	<= 6 mo	Midwest	Normal				8.11	0	8.11	Yes
grlsXA0BK733	Enrolled	0.56	8	Female Spayed	6 mo - 1 yr	South	Normal						8
grls1GIDJ588	Enrolled	1.84	8.84	Male Intact	Intact	Northeast	Normal						8.84
grlsKN18HQ44	Enrolled	0.77	8.11	Female Spayed	<= 6 mo	Midwest	Normal						8.11
grls18SJ0XMM	Enrolled	0.92	8.25	Male Intact	Intact	South	Normal						8.25
grlsCP8RNDBB	Enrolled	0.65	8.36	Male Intact	Intact	Northeast	Normal						8.36
grlsEL3TT6JJ	Enrolled Deceased	1.31	8.05	Female Spayed	6 mo - 1 yr	South	Overweight				8.05	1	8.05	No
grlsLOQKSV	Enrolled	0.66	8.42	Female Spayed	6 mo - 1 yr	South	Overweight						8.42
grls2JIWZ3TT	Enrolled	0.82	8.07	Male Intact	Intact	Midwest	Normal						8.07
grls32DCESEE	Enrolled Deceased	0.67	5.2	Female Intact	Intact	Midwest	Normal				5.2	1	5.2	Yes
grlsDNZUWFEE	Enrolled	1.06	8.61	Female Spayed	6 mo - 1 yr	Pacific	Obese						8.61
grlsVEEV7PYY	LTF	0.55	1.61	Male Intact	Intact	South	Overweight				1.61		1.61
grls5RGYBXYY	Enrolled	0.77	8.17	Female Spayed	6 mo - 1 yr	Northeast	Normal						8.17
grlsOG8HTSRR	Enrolled	1.65	8.62	Female Spayed	<= 6 mo	Mountain							8.62
grlsB9UB6ZEE	Enrolled	2.03	9.08	Female Spayed	<= 6 mo	Midwest							9.08
grlsK7SQKOAA	Enrolled	0.67	8.16	Female Spayed	1 - 2 yrs	Midwest	Overweight						8.16
grlsXALOSOZZ	Enrolled	1.32	8.99	Male Neutered	2 - 5 yrs	Midwest	Overweight						8.99
grlsTUZ8SN00	Enrolled	1.2	8.01	Female Intact	Intact	South	Normal						8.01
grlsFU3W5C33	Enrolled	0.62	8.28	Female Spayed	>5 yrs	Midwest	Normal						8.28
grlsQZUDGZ44	Enrolled	1.87	8.57	Male Neutered	2 - 5 yrs	Midwest	Normal						8.57
grls0V9DN9FF	Enrolled	1.78	8.73	Female Spayed	2 - 5 yrs	Northeast	Normal						8.73
grls3HCLZLYY	Enrolled	0.74	8.2	Male Intact	Intact	Mountain	Normal						8.2
grlsDUFB6REE	Enrolled	0.64	8.08	Female Spayed	>5 yrs	Mountain	Normal						8.08
grlsT1SJRZOO	Enrolled	1.54	8.91	Male Neutered	6 mo - 1 yr	Northeast	Overweight						8.91
grls4ECUQR11	Enrolled Deceased	1.95	7.3	Male Neutered	6 mo - 1 yr	Northeast	Normal				7.3	1	7.3	Yes
grlsIHEGXMVV	Enrolled Deceased	0.85	7.88	Male Neutered	1 - 2 yrs	South	Normal	Hemangiosarcoma	1	7.88	7.88	1	7.88	Yes
grlsP8D4P7FF	Enrolled	2	8.88	Male Neutered	1 - 2 yrs	Midwest	Normal						8.88
grls178QAA	Enrolled	0.96	7.95	Male Intact	Intact	Northeast	Normal						7.95
grlsZEZIUU99	Enrolled	1.29	8.68	Female Spayed	<= 6 mo	South	Overweight	Lymphoma	1	8.52			8.68
grls42CMLJ33	Enrolled	0.68	8.39	Female Spayed	2 - 5 yrs	Midwest	Normal						8.39
grlsY17QWFEE	Enrolled	1.94	9.09	Female Spayed	<= 6 mo	South							9.09
grls9XYTDPPP	Enrolled	1.46	9.15	Male Intact	Intact	South	Overweight						9.15
grlsQT1HDJPP	Enrolled	1.72	8.1	Female Spayed	6 mo - 1 yr	South	Normal						8.1
grls05BPCYNN	Enrolled	1.73	9.34	Female Spayed	2 - 5 yrs	South	Normal						9.34
grlsZ98DSXLL	Enrolled	0.57	8.08	Female Spayed	<= 6 mo	South	Normal						8.08
grlsM6DVEOJJ	Enrolled	1.26	7.95	Male Neutered	1 - 2 yrs	South	Overweight						7.95
grlsYBCRTMQQ	Enrolled	0.72	7.95	Male Intact	Intact	Northeast	Normal						7.95
grls3D2HW755	LTF	0.81	2.78	Female Spayed	6 mo - 1 yr	South	Overweight				2.78		2.78
grls4Q3HPJJJ	Enrolled	0.63	8.18	Male Neutered	1 - 2 yrs	Northeast	Normal						8.18
grlsYZBOJSS	Enrolled	0.74	8	Female Spayed	>5 yrs	South	Normal						8
grlsPR3NYY	Enrolled	1.12	8.44	Male Neutered	2 - 5 yrs	South	Normal						8.44
grlsGJUFN7II	Enrolled	1.54	9.2	Male Neutered	<= 6 mo	South	Normal						9.2
grlsSOJUWZOO	Enrolled Deceased	1.05	6.62	Male Intact	Intact	South	Normal	Hemangiosarcoma	1	6.62	6.62	1	6.62	Yes
grlsW10MD0NN	Enrolled Deceased	1.65	7.91	Male Neutered	1 - 2 yrs	Northeast	Overweight				7.91	1	7.91	Yes
grls0HAV8G99	Enrolled	1.96	8.82	Female Spayed	1 - 2 yrs	South	Overweight						8.82
grlsEI1W4ZQQ	Enrolled	0.81	8.15	Female Spayed	6 mo - 1 yr	Northeast							8.15
grls0NOGYCWW	Enrolled	0.56	8	Male Neutered	2 - 5 yrs	South	Normal						8
grlsNS7M96XX	LTF	1.41	2.74	Female Intact	Intact	Northeast	Normal				2.74		2.74
grls49XJC355	Enrolled	0.59	8.25	Male Intact	Intact	South	Normal						8.25
grlsFO5R9P88	Enrolled	0.6	7.93	Female Spayed	1 - 2 yrs	Pacific	Overweight						7.93
grlsLE6Y7BPP	Enrolled Deceased	1.77	5.16	Female Spayed	2 - 5 yrs	South	Normal	Lymphoma	1	5.16	5.16	1	5.16	Yes
grlsI72KCXWW	Enrolled	0.99	8.61	Female Intact	Intact	Midwest	Normal						8.61
grlsDWY71G00	Enrolled	1.3	8.88	Male Neutered	1 - 2 yrs	South	Normal						8.88
grlsWNCB12KK	Enrolled	0.74	8.02	Male Neutered	1 - 2 yrs	South	Overweight						8.02
grlsISL52BII	Enrolled	0.67	7.92	Female Spayed	>5 yrs	Midwest	Normal						7.92
grlsYMC2WERR	Enrolled	1.34	7.79	Female Spayed	2 - 5 yrs	Pacific	Normal						7.79
grls106R1MGG	Enrolled	0.88	8.57	Male Neutered	1 - 2 yrs	South	Normal						8.57
grlsD62ORCYY	Enrolled	1.33	8.67	Female Spayed	6 mo - 1 yr	South	Normal						8.67
grlsLX1TK8RR	Enrolled	1.42	8.24	Male Intact	Intact	Northeast	Overweight						8.24
grlsHK07NZ11	Enrolled	2.11	9.24	Male Neutered	1 - 2 yrs	South	Obese	Hemangiosarcoma	1	7.99			9.24
grlsPJGEUQSS	Enrolled Deceased	2.14	2.93	Female Spayed	6 mo - 1 yr	South	Normal				2.93	0	2.93	No
grlsM2CKJCVV	Enrolled	2	9.66	Male Intact	Intact	Midwest	Normal						9.66
grls49TGWMEE	Enrolled	1.08	8.26	Male Neutered	1 - 2 yrs	Mountain	Normal						8.26
grls2DOJIG44	Enrolled Deceased	0.95	3.34	Female Intact	Intact	Midwest	Normal				3.34	0	3.34	Yes
grls2VKC6477	Enrolled	1.33	7.99	Female Intact	Intact	South	Normal						7.99
grlsEC1UTZ11	Enrolled	1.58	8.02	Male Neutered	1 - 2 yrs	South	Normal						8.02
grlsG12H8UBB	Enrolled	1.27	8.91	Male Intact	Intact	Pacific	Normal						8.91
grls365KZSUU	Enrolled	2.05	9.61	Male Neutered	6 mo - 1 yr	Pacific	Normal	MCT	3	9.34			9.61
grlsPTU92KK	LTF	1.73	1.71	Female Intact	Intact	Midwest	Normal				1.71		1.71
grlsJ14DLTFF	LTF	0.83	3.85	Male Neutered	1 - 2 yrs	Northeast	Normal				3.85		3.85
grls5B72AE22	Enrolled	2.06	9.74	Male Neutered	6 mo - 1 yr	Pacific	Overweight						9.74
grlsQIDG6VLL	LTF	0.84	4.9	Female Spayed	6 mo - 1 yr	Northeast	Normal				4.9		4.9
grls3LH13433	Enrolled Deceased	1.13	7.12	Male Neutered	1 - 2 yrs	Northeast	Normal				7.12	0	7.12	No
grls4J0S3OPP	LTF	1.64	2.56	Female Spayed	2 - 5 yrs	Midwest	Normal				2.56		2.56
grlsDUX7BEHH	Enrolled	1	8.56	Female Spayed	6 mo - 1 yr	Northeast	Normal						8.56
grlsTYR5PO55	Enrolled	1.77	9.36	Male Neutered	<= 6 mo	Midwest	Normal						9.36
grlsJGWHBXMM	Enrolled Deceased	1.92	8.41	Male Neutered	<= 6 mo	South	Normal	Hemangiosarcoma	3	8.41	8.41	1	8.41	No
grlsB6SJJMNN	Enrolled	1.5	8.99	Female Spayed	2 - 5 yrs	Northeast							8.99
grlsCS2D2W88	Enrolled	1.4	7.97	Male Neutered	6 mo - 1 yr	Midwest	Obese						7.97
grls3RTA1QFF	Enrolled	0.55	7.92	Male Neutered	1 - 2 yrs	Mountain	Normal						7.92
grlsKF3PSOSS	LTF	2.05	5.94	Female Spayed	6 mo - 1 yr	South	Overweight				5.94		5.94
grlsSYFLK1II	Enrolled Deceased	0.84	8.01	Female Spayed	6 mo - 1 yr	South	Normal				8.01	1	8.01	Yes
grls4ZRDNK66	Enrolled	0.71	8.13	Male Neutered	6 mo - 1 yr	Northeast	Overweight						8.13
grls03L3L1FF	LTF	0.61	1.63	Female Spayed	1 - 2 yrs	Midwest	Normal				1.63		1.63
grlsU02GKYQQ	Enrolled Deceased	1.94	4.2	Female Spayed	1 - 2 yrs	South	Normal	MCT	1	4.2	4.2	1	4.2	Yes
grlsHAFZQZSS	Enrolled	0.69	8.31	Male Neutered	<= 6 mo	Midwest	Overweight						8.31
grlsQS90QGZZ	Enrolled	2.25	9.65	Female Spayed	6 mo - 1 yr	Midwest							9.65
grls3K8L4QEE	Enrolled	0.85	7.9	Male Neutered	6 mo - 1 yr	South	Normal						7.9
grlsS88B2QWW	Enrolled	1.53	8.89	Male Neutered	6 mo - 1 yr	South							8.89
grlsYG3VKR00	Enrolled	0.9	8.18	Female Spayed	6 mo - 1 yr	Northeast	Overweight						8.18
grlsAXYZ0M33	LTF	2.53	3.48	Female Intact	Intact	South	Normal				3.48		3.48
grlsOHMRFTVV	Enrolled	1.19	8.04	Male Neutered	2 - 5 yrs	South	Normal						8.04
grlsV8H8L0DD	Enrolled	2.02	9.32	Female Spayed	6 mo - 1 yr	Northeast	Normal						9.32
grls67WPRHYY	Enrolled	1.91	8.44	Male Intact	Intact	South	Normal						8.44
grls12ZDDU	Enrolled Deceased	2.11	5.35	Male Neutered	6 mo - 1 yr	South	Overweight				5.35	1	5.35	Yes
grlsBLM92T99	Enrolled	0.63	7.68	Male Neutered	6 mo - 1 yr	Midwest	Underweight						7.68
grlsR0384BJJ	LTF	0.99	2.03	Male Intact	Intact	South	Normal				2.03		2.03
grlsPQM65O88	Enrolled	0.6	8.25	Female Spayed	2 - 5 yrs	Northeast	Normal						8.25
grls3ZQTDJ11	Enrolled	0.78	8.31	Male Intact	Intact	Midwest	Normal						8.31
grlsE08DY6PP	Enrolled	1.01	7.94	Female Spayed	<= 6 mo	South	Overweight						7.94
grlsTFDXIW55	Enrolled	0.64	8.31	Female Spayed	<= 6 mo	Northeast	Overweight						8.31
grlsYSOOJWSS	LTF	0.54	1.58	Female Intact	Intact	Northeast	Normal				1.58		1.58
grlsF9GY3088	Enrolled	1.46	9.11	Female Spayed	6 mo - 1 yr	Pacific	Overweight						9.11
grlsAG8H4W88	Enrolled	1.94	9.61	Female Spayed	<= 6 mo	South	Normal						9.61
grlsAQQ3B7GG	Enrolled	1.05	8.39	Male Intact	Intact	South	Normal						8.39
grlsF2UFEXHH	Enrolled	1.95	8.84	Male Neutered	1 - 2 yrs	South	Normal						8.84
grlsDIFKQ033	Enrolled Deceased	1.78	5.71	Male Neutered	2 - 5 yrs	Mountain	Normal	Osteosarcoma	1	5.58	5.71	0	5.71	Yes
grlsCLMHKLXX	Enrolled	1.41	8.04	Female Spayed	>5 yrs	Mountain	Normal						8.04
grlsZQZ5W8YY	Enrolled	0.85	8.06	Female Spayed	6 mo - 1 yr	Northeast	Overweight						8.06
grls5FQQCVEE	Enrolled	0.58	7.88	Male Intact	Intact	South	Overweight						7.88
grlsF7XPY7CC	Enrolled	1.33	8.8	Female Spayed	1 - 2 yrs	South	Overweight						8.8
grlsRTKBF366	Enrolled	1.18	8.55	Male Neutered	6 mo - 1 yr	Mountain	Normal						8.55
grlsMH6Q1UZZ	Enrolled Deceased	1.07	3.79	Female Intact	Intact	Northeast	Overweight				3.79	0	3.79	Yes
grlsEQIOW0DD	Enrolled	1.34	8.96	Male Neutered	<= 6 mo	Mountain	Overweight						8.96
grlsFPN14Q00	Enrolled Deceased	1.89	5.71	Male Neutered	1 - 2 yrs	Pacific	Overweight				5.71	0	5.71	No
grlsU4RTY4CC	Enrolled Deceased	1.03	4.71	Female Spayed	6 mo - 1 yr	Midwest	Normal				4.71	1	4.71	Yes
grls68HCCD	LTF	1.52	1.45	Male Intact	Intact	Pacific	Normal				1.45		1.45
grls9TCORNYY	Enrolled Deceased	2.01	7.33	Male Neutered	6 mo - 1 yr	Mountain	Normal				7.33	0	7.33	Yes
grlsBYFRP0BB	Enrolled	1.35	8.3	Female Spayed	>5 yrs	Midwest	Normal						8.3
grlsET2DGV11	Enrolled	1.49	7.88	Male Neutered	1 - 2 yrs	Midwest	Overweight						7.88
grls4JXNLFRR	Enrolled	2.02	8.34	Male Neutered	6 mo - 1 yr	Midwest	Normal						8.34
grlsF8OY8Z77	Enrolled	1.77	9.39	Male Intact	Intact	South							9.39
grls73WC42UU	Enrolled	2.04	9.3	Female Spayed	1 - 2 yrs	Midwest	Normal						9.3
grlsRJ637MKK	Enrolled	0.82	8.47	Female Spayed	<= 6 mo	Northeast	Overweight						8.47
grlsHOGPQIDD	Enrolled	1.45	9.01	Male Neutered	6 mo - 1 yr	South	Normal						9.01
grls0BWF4BDD	Enrolled	1.87	9.05	Male Intact	Intact	Midwest	Normal						9.05
grlsFBBILSXX	Enrolled	1.88	9.13	Female Spayed	<= 6 mo	Northeast	Overweight						9.13
grls76SMG511	Enrolled	1	8.48	Male Neutered	1 - 2 yrs	Northeast	Overweight						8.48
grlsBATASH11	Enrolled	0.94	7.87	Male Neutered	6 mo - 1 yr	Pacific	Overweight						7.87
grls24RHMB77	Enrolled	1.66	8.79	Male Neutered	6 mo - 1 yr	Pacific	Normal						8.79
grlsFR0X5ZZ	Enrolled	1.41	8.54	Male Intact	Intact	Northeast	Normal						8.54
grlsUGM42X00	Enrolled	1.15	8.28	Female Spayed	>5 yrs	Northeast	Normal						8.28
grlsF32GK0RR	Enrolled	1.09	8.21	Male Neutered	1 - 2 yrs	Mountain	Normal						8.21
grlsZJ5CSD66	Enrolled	1.71	8.49	Male Neutered	6 mo - 1 yr	Midwest	Normal						8.49
grlsPG0COI33	Enrolled	1.91	9.17	Male Neutered	1 - 2 yrs	Northeast	Normal						9.17
grlsVHD7LDPP	Enrolled	1.85	8.9	Male Neutered	1 - 2 yrs	South							8.9
grls1M7ESVV	LTF	1.36	0.73	Female Spayed	6 mo - 1 yr	South	Normal				0.73		0.73
grlsHINJVV22	Enrolled	1.43	9.07	Female Spayed	6 mo - 1 yr	Northeast	Obese						9.07
grlsB84PLBRR	Enrolled	0.68	8.16	Male Neutered	1 - 2 yrs	Northeast	Normal						8.16
grlsXO96NGG	Enrolled	1.13	8.71	Female Spayed	2 - 5 yrs	Midwest	Normal						8.71
grlsS1X2I6SS	LTF	2.08	5.16	Male Intact	Intact	Northeast	Overweight				5.16		5.16
grlsUT4KRQLL	LTF	2.08	2.08	Female Spayed	1 - 2 yrs	Northeast	Normal				2.08		2.08
grlsISV93MPP	Enrolled	1.61	7.95	Male Neutered	<= 6 mo	Mountain	Overweight						7.95
grlsVSZG0F44	Enrolled	0.79	8.05	Male Neutered	6 mo - 1 yr	Midwest	Overweight						8.05
grlsUWNZ8Q66	Enrolled	2.06	9.4	Male Neutered	1 - 2 yrs	South	Overweight						9.4
grlsIT43TD11	LTF	0.91	4.7	Male Intact	Intact	Pacific	Normal				4.7		4.7
grlsC9B96YUU	Enrolled	0.92	8.15	Male Neutered	6 mo - 1 yr	Midwest	Normal	Hemangiosarcoma	1	8.07			8.15
grls61SREENN	Enrolled	1.33	7.89	Female Spayed	1 - 2 yrs	South	Overweight						7.89
grlsJAURBDHH	Enrolled	1.18	8.16	Female Spayed	>5 yrs	Midwest							8.16
grls7LGGK899	Enrolled	1.94	9.05	Male Neutered	6 mo - 1 yr	Midwest	Overweight						9.05
grlsPWQFUS00	Enrolled Deceased	2.03	7.5	Male Neutered	1 - 2 yrs	Pacific	Overweight	Hemangiosarcoma	1	6.97	7.5	1	7.5	Yes
grls1FWHZ3JJ	Enrolled	0.58	7.9	Female Spayed	1 - 2 yrs	Pacific	Normal						7.9
grlsW88VMM	Enrolled	1.63	9.25	Female Spayed	6 mo - 1 yr	Pacific							9.25
grlsRU253SZZ	Enrolled	0.65	8.02	Female Spayed	6 mo - 1 yr	Northeast	Overweight						8.02
grlsEYHWGXFF	Enrolled	1.99	9.58	Female Spayed	>5 yrs	Northeast	Normal						9.58
grlsIIDCBQ00	Enrolled	0.57	7.95	Male Neutered	<= 6 mo	Midwest	Overweight						7.95
grlsI8TC3SCC	Enrolled	2.03	9.57	Male Neutered	2 - 5 yrs	South	Normal						9.57
grlsS7FSWYRR	Enrolled	1.93	9.55	Male Neutered	1 - 2 yrs	Northeast	Overweight						9.55
grls80GOJXFF	LTF	0.8	0.76	Male Intact	Intact	Midwest	Normal				0.76		0.76
grlsO1M7NDXX	Enrolled	2.04	8.79	Female Spayed	1 - 2 yrs	Midwest	Overweight						8.79
grlsSPOW0977	Enrolled	1.34	8.93	Female Spayed	1 - 2 yrs	Midwest	Overweight						8.93
grlsXMAH0MBB	Enrolled	0.93	8.18	Female Spayed	1 - 2 yrs	South	Normal						8.18
grlsNKM3EIZZ	Enrolled	1.56	8.57	Male Intact	Intact	South	Normal						8.57
grlsS1TBQJTT	Enrolled	0.68	8.07	Male Neutered	6 mo - 1 yr	Midwest	Normal						8.07
grlsC7JB7P22	Enrolled	1.79	9.34	Female Spayed	<= 6 mo	Northeast	Overweight						9.34
grlsM77ODPWW	Enrolled	1.69	9.05	Male Neutered	1 - 2 yrs	Northeast	Normal						9.05
grlsZGXWUC99	LTF	1.34	3.25	Female Spayed	<= 6 mo	Midwest	Normal				3.25		3.25
grls2ZXMTB66	Enrolled	1.56	8.65	Male Neutered	6 mo - 1 yr	Mountain	Overweight						8.65
grls9INU92LL	Enrolled Deceased	2.37	9.08	Female Spayed	1 - 2 yrs	Northeast	Overweight	Lymphoma	1	8.88	9.08	1	9.08	Yes
grls9INU92LL	Enrolled Deceased	2.37	9.08	Female Spayed	1 - 2 yrs	Northeast	Overweight	Hemangiosarcoma	1	9.08	9.08	1	9.08	Yes
grlsY8H6EQFF	Enrolled	1.89	9.43	Female Intact	Intact	Pacific	Normal						9.43
grlsBCQUJ311	Enrolled	1.48	8.82	Male Neutered	<= 6 mo	South	Normal						8.82
grlsJ03PL766	Enrolled	0.71	7.96	Male Neutered	6 mo - 1 yr	Northeast							7.96
grlsMKO0FR44	Enrolled Deceased	1.51	7.57	Male Neutered	6 mo - 1 yr	Midwest	Overweight	Lymphoma	1	7.52	7.57	1	7.57	No
grlsR2FVJBB	Enrolled	2.18	8.6	Male Neutered	2 - 5 yrs	South	Overweight						8.6
grls3BH9HUCC	Enrolled	2.12	9.08	Female Spayed	6 mo - 1 yr	Pacific							9.08
grls7X6XT588	Enrolled	1.89	9.46	Male Neutered	1 - 2 yrs	Northeast	Normal						9.46
grls4B6MVFSS	Enrolled Deceased	1.07	8.01	Female Spayed	6 mo - 1 yr	Midwest	Normal				8.01	1	8.01	Yes
grlsBKKNA44	Enrolled	0.57	7.95	Male Neutered	<= 6 mo	Midwest	Overweight						7.95
grlsJWMH29EE	Enrolled	1.26	8.18	Male Neutered	1 - 2 yrs	South	Overweight						8.18
grlsTJBCRIUU	Enrolled	1.38	8.25	Female Spayed	1 - 2 yrs	South	Normal						8.25
grlsJ1UUTL	Enrolled	2.08	9.09	Male Neutered	1 - 2 yrs	Mountain	Normal						9.09
grlsBBVY9633	Enrolled	0.68	8.18	Male Neutered	6 mo - 1 yr	Midwest	Overweight						8.18
grlsJ2YZQMCC	LTF	2.13	1.88	Male Intact	Intact	South	Normal				1.88		1.88
grls5FYRTNEE	Enrolled	2.05	9.57	Female Spayed	6 mo - 1 yr	Northeast							9.57
grlsDF3E7BTT	Enrolled	1.62	9.17	Male Neutered	<= 6 mo	South	Normal						9.17
grlsT7R88NPP	Enrolled	0.61	8.15	Male Intact	Intact	Midwest	Normal						8.15
grlsQ69TSEMM	Enrolled	2.31	8.62	Male Neutered	1 - 2 yrs	Northeast	Overweight						8.62
grlsJ30U1WBB	Enrolled	0.67	8.26	Male Neutered	6 mo - 1 yr	South	Overweight						8.26
grlsCRI31Y66	Enrolled	2.04	9.63	Male Neutered	1 - 2 yrs	Pacific							9.63
grlsDTRSLSFF	LTF	1.81	1.8	Male Neutered	<= 6 mo	South	Normal				1.8		1.8
grlsZ1000A99	Enrolled	2.12	9.52	Male Neutered	6 mo - 1 yr	Pacific	Overweight						9.52
grlsKQI3IJII	Enrolled Deceased	2.14	8.1	Female Intact	Intact	Northeast	Overweight				8.1	1	8.1	Yes
grls3NEEO88	Enrolled	1.9	9.49	Male Neutered	1 - 2 yrs	Midwest	Normal						9.49
grls0C1YSGAA	Enrolled	2.03	8.5	Female Spayed	<= 6 mo	Pacific	Normal						8.5
grlsTNB931PP	Enrolled	0.92	8.18	Female Spayed	6 mo - 1 yr	Pacific	Overweight						8.18
grlsAI1I3YY	Enrolled	2.13	9.58	Female Spayed	<= 6 mo	Midwest	Overweight						9.58
grlsXDSKOZYY	Enrolled	0.63	7.87	Male Neutered	6 mo - 1 yr	South	Overweight						7.87
grlsLCIJR3RR	Enrolled	0.76	8	Male Neutered	6 mo - 1 yr	South	Overweight						8
grlsQNTM8FYY	Enrolled	0.6	7.86	Female Spayed	6 mo - 1 yr	Mountain	Overweight						7.86
grls605WYO22	Enrolled	0.72	8.31	Female Spayed	2 - 5 yrs	Pacific	Normal						8.31
grlsIECF3CC	LTF	0.89	0.84	Male Intact	Intact	South	Normal				0.84		0.84
grlsVPDBJ344	Enrolled	2.12	8.84	Male Neutered	<= 6 mo	Pacific	Overweight						8.84
grls65ASR7UU	Enrolled	1.49	9.06	Male Neutered	6 mo - 1 yr	Pacific	Normal						9.06
grlsT5LCA7BB	Enrolled	0.65	8.1	Male Neutered	<= 6 mo	South	Overweight						8.1
grlsEA806TCC	Enrolled	0.65	8.1	Female Spayed	<= 6 mo	South	Overweight						8.1
grlsFB6GTIRR	Enrolled	0.82	7.94	Male Intact	Intact	South	Normal						7.94
grls80B7G5OO	Enrolled	1.43	7.96	Male Neutered	6 mo - 1 yr	Northeast	Normal						7.96
grlsY5DTE6JJ	Enrolled	2.25	9.09	Female Spayed	<= 6 mo	Northeast	Normal						9.09
grls54PZRMMM	Enrolled Deceased	2.04	3.94	Male Neutered	<= 6 mo	Midwest	Overweight	Lymphoma	1	3.81	3.94	1	3.94	No
grlsHKJALE11	Enrolled	0.83	8.39	Male Neutered	6 mo - 1 yr	Northeast	Overweight						8.39
grlsQFKW3CTT	Enrolled Deceased	0.78	7.9	Male Neutered	<= 6 mo	Northeast	Normal	Lymphoma	2	7.45	7.9	1	7.9	Yes
grlsQFKW3CTT	Enrolled Deceased	0.78	7.9	Male Neutered	<= 6 mo	Northeast	Normal	Hemangiosarcoma	1	7.9	7.9	1	7.9	Yes
grls4XT6VO22	Enrolled	0.64	7.99	Female Spayed	1 - 2 yrs	Mountain							7.99
grlsEQTN7K	Enrolled	1.5	7.79	Male Neutered	2 - 5 yrs	South	Overweight						7.79
grls1CJ7JS99	LTF	0.6	5.51	Female Spayed	2 - 5 yrs	Pacific	Overweight				5.51		5.51
grlsUUGORFZZ	Enrolled Deceased	1.62	7.06	Male Intact	Intact	Midwest	Overweight				7.06	0	7.06	Yes
grlsFPJ3QF99	Enrolled	1.19	8.76	Female Spayed	<= 6 mo	Mountain	Normal						8.76
grlsQB0MYGVV	Enrolled	1.98	9.09	Female Spayed	6 mo - 1 yr	Midwest	Normal						9.09
grlsWQZI0R77	LTF	1.44	2.38	Female Intact	Intact	Northeast	Normal				2.38		2.38
grlsE8RVQB00	Enrolled	2.21	8.62	Male Neutered	6 mo - 1 yr	Northeast	Normal						8.62
grls2RGZ4W44	Enrolled	0.78	8.02	Female Spayed	<= 6 mo	South	Normal						8.02
grls9XR11V66	Enrolled	0.69	7.8	Male Intact	Intact	Mountain	Normal						7.8
grls71IO1144	Enrolled	0.56	7.85	Female Spayed	6 mo - 1 yr	Midwest	Overweight						7.85
grls2QGMRPRR	Enrolled Deceased	0.74	6.01	Male Intact	Intact	Midwest	Normal	Lymphoma	1	6.01	6.01	1	6.01	Yes
grlsRUIBT955	Enrolled	1.45	8.88	Female Spayed	<= 6 mo	Pacific							8.88
grlsNJN1N711	Enrolled	2.12	9.47	Female Spayed	>5 yrs	South	Overweight						9.47
grls4QLTUUDD	Enrolled Deceased	0.94	6.55	Female Spayed	2 - 5 yrs	South	Normal	Hemangiosarcoma	1	6.53	6.55	1	6.55	Yes
grlsHR6YHDHH	LTF	1.32	1.3	Male Neutered	1 - 2 yrs	South	Overweight				1.3		1.3
grlsE4U1WZHH	Enrolled	0.57	8.06	Male Neutered	>5 yrs	Midwest	Normal						8.06
grlsW7OHI3HH	Enrolled	1.25	8.74	Male Neutered	6 mo - 1 yr	Mountain							8.74
grlsMT3GPYY	Enrolled	1.42	8.91	Female Spayed	1 - 2 yrs	Pacific	Overweight						8.91
grlsQUEFMQ88	Enrolled Deceased	1.36	4.91	Male Neutered	6 mo - 1 yr	Northeast	Normal				4.91	1	4.91	No
grlsKSEHF355	Enrolled	1.05	8.17	Male Neutered	6 mo - 1 yr	Midwest	Overweight						8.17
grlsIDD1SPBB	Enrolled	0.61	8.11	Male Neutered	6 mo - 1 yr	Mountain	Normal						8.11
grlsEKM79DXX	Enrolled Deceased	1.78	8.33	Male Neutered	1 - 2 yrs	Midwest	Overweight	Hemangiosarcoma	2	8.33	8.33	1	8.33	No
grlsRGIDKF55	Enrolled	0.76	7.96	Female Spayed	<= 6 mo	Midwest	Obese						7.96
grlsR4L8NPTT	Enrolled	1.92	8.72	Male Intact	Intact	Pacific	Normal						8.72
grls3KMKIQ11	Enrolled	1.07	8.55	Female Spayed	6 mo - 1 yr	Pacific	Overweight						8.55
grlsPJLBR00	Enrolled Deceased	2.55	8.8	Male Neutered	<= 6 mo	Northeast		Hemangiosarcoma	1	8.8	8.8	1	8.8	Yes
grlsO131099	Enrolled	1.75	8.14	Male Intact	Intact	South	Normal						8.14
grlsC41FH5JJ	Enrolled	0.77	8.02	Male Intact	Intact	Midwest	Normal						8.02
grlsBLN9PL88	Enrolled	0.88	8.28	Male Neutered	1 - 2 yrs	South	Overweight						8.28
grlsE4JQL822	Enrolled	1.91	9.46	Female Spayed	>5 yrs	South	Normal						9.46
grlsBDJDLSYY	LTF	0.76	0.76	Male Neutered	6 mo - 1 yr	Northeast	Overweight				0.76		0.76
grls0SITE9YY	Enrolled	1.27	8.61	Male Neutered	6 mo - 1 yr	South	Normal						8.61
grls6KJTTEWW	Enrolled	0.8	7.76	Female Spayed	1 - 2 yrs	South	Normal						7.76
grlsQQ8ZEH66	Enrolled	1.33	8.18	Female Spayed	6 mo - 1 yr	Mountain	Normal						8.18
grls72YLOISS	Enrolled	0.6	7.91	Male Neutered	6 mo - 1 yr	Midwest	Overweight						7.91
grlsLAIDPN99	Enrolled	1.39	8.89	Female Spayed	6 mo - 1 yr	South	Normal						8.89
grls8M4HB3BB	Enrolled Deceased	1.43	6.19	Male Neutered	6 mo - 1 yr	Pacific	Overweight				6.19	1	6.19	No
grlsR00YVY99	Enrolled	1.96	9.18	Male Neutered	2 - 5 yrs	Northeast		Lymphoma	1	7.84			9.18
grlsD9J05XPP	Enrolled	1.96	9.18	Female Spayed	6 mo - 1 yr	Northeast							9.18
grlsHG8T2KPP	Enrolled Deceased	2.32	6.2	Male Neutered	6 mo - 1 yr	Midwest	Overweight				6.2	0	6.2	No
grlsJ2G2QC33	Enrolled Deceased	0.69	5.73	Male Intact	Intact	Midwest	Overweight				5.73	1	5.73	Yes
grlsOH931S00	Enrolled Deceased	1.99	8.15	Male Neutered	6 mo - 1 yr	South	Overweight	Hemangiosarcoma	1	8.13	8.15	1	8.15	Yes
grls0R37Y2WW	Enrolled	0.56	8.09	Male Intact	Intact	Mountain	Overweight						8.09
grlsCO0LHTKK	Enrolled	1.96	9.48	Male Neutered	<= 6 mo	Midwest	Normal						9.48
grls2J2QFTTT	Enrolled	0.96	8.18	Male Neutered	1 - 2 yrs	Midwest	Normal						8.18
grlsNR40CYHH	Enrolled	1.08	8.59	Male Neutered	6 mo - 1 yr	South							8.59
grlsKY2U62AA	Enrolled Deceased	1.09	2.67	Male Neutered	1 - 2 yrs	Pacific	Normal				2.67	0	2.67	Yes
grlsPY4G7NBB	Enrolled Deceased	0.83	2.96	Female Spayed	6 mo - 1 yr	South	Normal				2.96	0	2.96	No
grls6QB9S2RR	LTF	1.62	1.58	Male Neutered	<= 6 mo	Midwest	Overweight				1.58		1.58
grlsUBRO4QZZ	Enrolled	0.55	7.98	Female Spayed	6 mo - 1 yr	Mountain	Overweight						7.98
grls9EC9UJ88	LTF	1.88	3.15	Male Neutered	6 mo - 1 yr	Pacific	Overweight				3.15		3.15
grlsD5I0WNVV	LTF	2.24	5.22	Female Intact	Intact	South	Normal				5.22		5.22
grls4SP304TT	Enrolled	0.95	8.25	Female Intact	Intact	South	Normal						8.25
grlsTS0IN499	Enrolled	1.81	8.63	Female Spayed	6 mo - 1 yr	South	Normal						8.63
grlsSEQNF1PP	Enrolled	2.11	8.39	Female Intact	Intact	Northeast	Overweight						8.39
grlsWLNH5544	Enrolled	1.82	8.1	Male Intact	Intact	Northeast	Overweight						8.1
grlsMM8PZ7PP	Enrolled Deceased	2.33	8.08	Male Intact	Intact	South	Normal	Hemangiosarcoma	1	7.75	8.08	1	8.08	No
grlsTJS4UOXX	Enrolled Deceased	1.5	4.65	Male Neutered	1 - 2 yrs	Midwest	Normal	Lymphoma	1	4.27	4.65	1	4.65	Yes
grls9L1PTG00	LTF	1.25	1.81	Female Intact	Intact	Midwest	Normal				1.81		1.81
grls6EGRPCC	LTF	0.97	5.65	Male Neutered	6 mo - 1 yr	South	Normal				5.65		5.65
grlsYFLNL9WW	Enrolled	1.37	7.9	Male Neutered	>5 yrs	South	Normal						7.9
grls1J6B2II	Enrolled	1.38	8.74	Female Spayed	<= 6 mo	South	Normal						8.74
grls8G7GBZ88	Enrolled	0.88	7.74	Female Spayed	6 mo - 1 yr	South	Overweight						7.74
grlsAG62ARQQ	Enrolled	1.54	8.11	Female Spayed	6 mo - 1 yr	Pacific	Normal						8.11
grls44G5RDKK	Enrolled Deceased	0.6	5.36	Male Intact	Intact	South	Normal	Hemangiosarcoma	1	4.88	5.36	0	5.36	Yes
grls44G5RDKK	Enrolled Deceased	0.6	5.36	Male Intact	Intact	South	Normal	Lymphoma	2	5.31	5.36	0	5.36	Yes
grls4S74XVPP	Enrolled	1.37	7.93	Male Neutered	6 mo - 1 yr	Midwest	Overweight						7.93
grlsZA4J55FF	Enrolled	1.01	8.54	Male Neutered	1 - 2 yrs	Northeast	Overweight						8.54
grls5XHD544	Enrolled	2.18	9.47	Female Spayed	6 mo - 1 yr	Pacific							9.47
grls6UQ50SRR	Enrolled	1.54	8.95	Male Intact	Intact	South	Normal						8.95
grls1VS4BJHH	Enrolled	0.76	7.77	Male Neutered	1 - 2 yrs	South							7.77
grlsZDNNLXDD	LTF	2.52	5.26	Male Neutered	6 mo - 1 yr	Northeast	Overweight				5.26		5.26
grls23SK5GWW	Enrolled	2.2	8.94	Male Neutered	6 mo - 1 yr	Midwest	Normal						8.94
grlsZ11BDK33	Enrolled	0.56	7.9	Male Neutered	>5 yrs	South	Normal						7.9
grlsI78BAZ77	Enrolled	0.8	7.97	Female Spayed	>5 yrs	Midwest	Normal						7.97
grlsFN129W66	LTF	1.15	2.23	Male Neutered	2 - 5 yrs	Mountain	Normal				2.23		2.23
grlsZHSCR9RR	Enrolled	0.59	7.87	Female Spayed	>5 yrs	Midwest	Normal						7.87
grlsQI3H2H77	Enrolled	2.2	9.4	Male Neutered	<= 6 mo	Midwest							9.4
grls24NPSQCC	LTF	2.08	4.5	Male Neutered	6 mo - 1 yr	Pacific	Overweight				4.5		4.5
grlsMM5BU433	LTF	1.8	3.84	Male Neutered	6 mo - 1 yr	South	Overweight				3.84		3.84
grlsUQOF1KQQ	Enrolled	0.66	8.04	Male Neutered	6 mo - 1 yr	Northeast	Overweight						8.04
grlsV3T34T66	Enrolled	1.25	8.73	Female Spayed	6 mo - 1 yr	Midwest	Normal						8.73
grlsPB2PYEE	Enrolled	1.13	7.86	Female Spayed	1 - 2 yrs	Mountain	Overweight						7.86
grls7R3QE5JJ	LTF	0.81	2.79	Male Neutered	6 mo - 1 yr	South	Overweight				2.79		2.79
grls7XOQ9LBB	LTF	0.88	2.82	Female Spayed	6 mo - 1 yr	South	Normal				2.82		2.82
grlsL5727MQQ	Enrolled	1.05	7.75	Male Neutered	2 - 5 yrs	Midwest	Normal						7.75
grlsKJ6GK277	Enrolled Deceased	2.55	3.57	Female Spayed	6 mo - 1 yr	South	Overweight				3.57	0	3.57	No
grlsQSPZWWW	Enrolled	1.46	8.14	Female Spayed	6 mo - 1 yr	South	Normal						8.14
grlsPKOKG9KK	Enrolled	0.88	7.68	Female Spayed	<= 6 mo	Midwest	Obese						7.68
grlsQG4TPYII	Enrolled	0.98	8.13	Male Intact	Intact	Northeast	Normal						8.13
grlsB375YEHH	Enrolled	0.83	8.01	Male Neutered	1 - 2 yrs	Northeast	Overweight						8.01
grlsHFIF9I22	Enrolled	1.26	7.76	Male Neutered	2 - 5 yrs	Northeast	Normal						7.76
grlsJCL124KK	Enrolled	2.02	8.36	Female Spayed	2 - 5 yrs	Pacific	Overweight						8.36
grlsUZMK2DKK	Enrolled	1.8	8.16	Female Spayed	6 mo - 1 yr	Pacific	Normal						8.16
grlsXFDWADD	Enrolled	1.93	8.81	Female Spayed	>5 yrs	Midwest	Obese						8.81
grlsEHOFY2PP	Enrolled	1.94	8.84	Male Neutered	2 - 5 yrs	Midwest	Normal						8.84
grlsJ50F6277	Enrolled Deceased	1.51	7.91	Female Spayed	>5 yrs	Midwest	Overweight				7.91	1	7.91	Yes
grlsT2P2TW66	Enrolled	1.43	7.89	Male Neutered	6 mo - 1 yr	Northeast	Normal						7.89
grlsCPP2Z3DD	Enrolled Deceased	0.68	7.16	Male Intact	Intact	Pacific	Normal	Hemangiosarcoma	1	7.17	7.16	1	7.16	Yes
grlsDBAQYDVV	Enrolled	1.41	8.37	Male Neutered	<= 6 mo	Midwest	Overweight						8.37
grlsXPMOLOFF	LTF	2.02	4.92	Female Spayed	<= 6 mo	South	Overweight				4.92		4.92
grls053MV8EE	LTF	1.82	1.78	Male Intact	Intact	Pacific	Overweight				1.78		1.78
grlsP6EXKJ55	Enrolled	0.6	7.7	Female Spayed	1 - 2 yrs	Midwest	Normal						7.7
grls8QSN40NN	Enrolled	1.8	8.69	Female Spayed	<= 6 mo	Mountain	Overweight						8.69
grlsVL4QAY66	Enrolled	1.64	7.99	Male Intact	Intact	South	Normal						7.99
grlsBVQHCYPP	LTF	0.79	5.71	Female Spayed	6 mo - 1 yr	Northeast	Normal				5.71		5.71
grlsP2LPL7DD	LTF	0.59	3.83	Male Intact	Intact	Northeast	Normal				3.83		3.83
grls7TU66244	LTF	0.92	2.89	Male Intact	Intact	Pacific	Normal				2.89		2.89
grlsG41VHJBB	Enrolled	2.08	8.9	Female Spayed	1 - 2 yrs	Northeast	Overweight	Hemangiosarcoma	2	8.73			8.9
grlsINDMCA66	Enrolled	1.62	8.82	Male Intact	Intact	Midwest	Normal						8.82
grls0OGJIE22	Enrolled	1.98	9.45	Female Spayed	6 mo - 1 yr	Midwest	Overweight						9.45
grlsB136UFBB	Enrolled	2.15	9.3	Male Neutered	1 - 2 yrs	Mountain	Normal						9.3
grlsN4PGDWWW	Enrolled	0.85	8.21	Female Spayed	1 - 2 yrs	Northeast	Normal						8.21
grls2J70PRFF	Enrolled	2.04	8.99	Female Spayed	>5 yrs	South	Normal						8.99
grls2KOUK9KK	Enrolled	0.87	7.71	Male Neutered	2 - 5 yrs	Midwest	Overweight						7.71
grlsWT8OIZZZ	LTF	1.49	4.48	Female Intact	Intact	Midwest	Normal				4.48		4.48
grls6OKXQU44	Enrolled	0.62	7.72	Male Neutered	1 - 2 yrs	Midwest	Normal						7.72
grlsJ7SC5A44	Enrolled	1.33	7.97	Male Intact	Intact	Midwest	Overweight						7.97
grls7A8CQGCC	Enrolled	1.33	7.97	Female Intact	Intact	Midwest	Overweight						7.97
grlsJE0A7BJJ	Enrolled	0.61	8.05	Female Spayed	6 mo - 1 yr	Midwest	Normal						8.05
grlsDA01X5MM	Enrolled	1.96	8.85	Female Spayed	<= 6 mo	Pacific	Normal						8.85
grlsDM8Z0THH	Enrolled	1.37	8.73	Female Spayed	6 mo - 1 yr	Northeast	Normal						8.73
grlsLZHJ6B33	Enrolled	1.52	8.72	Male Intact	Intact	Pacific	Overweight						8.72
grlsVVRH4F77	Enrolled	1.7	8.87	Male Neutered	1 - 2 yrs	Midwest	Normal						8.87
grlsZY5KYKXX	Enrolled Deceased	1.52	7.16	Female Spayed	6 mo - 1 yr	Pacific	Normal	MCT	1	6.26	7.16	1	7.16	Yes
grlsSYG7XR99	LTF	0.99	3.1	Male Neutered	6 mo - 1 yr	Midwest	Overweight				3.1		3.1
grls6340WFZZ	Enrolled	2.02	9.39	Female Spayed	6 mo - 1 yr	Mountain	Normal						9.39
grls9OVZN8LL	Enrolled	2.19	9.44	Male Neutered	6 mo - 1 yr	South	Normal						9.44
grlsP4R4TKTT	Enrolled	0.75	7.88	Female Spayed	6 mo - 1 yr	Midwest							7.88
grlsP6EBH2FF	LTF	1.86	2.85	Female Spayed	<= 6 mo	Midwest	Normal				2.85		2.85
grlsCYRLPGCC	LTF	0.93	2.89	Female Spayed	1 - 2 yrs	South	Overweight				2.89		2.89
grlsNIYMY1TT	Enrolled	1.3	7.69	Female Spayed	1 - 2 yrs	Pacific	Overweight						7.69
grlsZK5TZBB	Enrolled	0.67	7.92	Female Spayed	6 mo - 1 yr	Mountain	Normal						7.92
grls1F7MX4EE	Enrolled	1.22	8.6	Male Neutered	1 - 2 yrs	Pacific	Normal						8.6
grls7YEZWGBB	LTF	1.38	2.34	Female Spayed	6 mo - 1 yr	Northeast	Normal				2.34		2.34
grls690HOFVV	LTF	0.82	3.84	Male Neutered	6 mo - 1 yr	South	Normal				3.84		3.84
grlsWI9XHNGG	Enrolled	0.54	7.71	Male Neutered	<= 6 mo	Midwest	Overweight						7.71
grlsK1SQLTTT	Enrolled	1.07	8.5	Male Neutered	6 mo - 1 yr	Northeast	Overweight	Osteosarcoma	1	6.95			8.5
grlsNP2GOS33	Enrolled	0.99	7.99	Female Spayed	6 mo - 1 yr	Northeast	Overweight						7.99
grls5685Q77	Enrolled	1.05	8.43	Male Neutered	<= 6 mo	Midwest	Overweight						8.43
grls51O6KEXX	Enrolled	0.93	7.69	Female Spayed	<= 6 mo	South	Normal						7.69
grls4EVQSLTT	Enrolled	2.04	8.9	Male Intact	Intact	Northeast	Normal						8.9
grlsSFUEOB22	LTF	0.71	3.37	Female Spayed	6 mo - 1 yr	Mountain	Normal				3.37		3.37
grlsUOOPAFMM	LTF	0.68	0.64	Female Intact	Intact	Midwest	Normal				0.64		0.64
grlsFW324JTT	Enrolled Deceased	1.72	7.81	Female Spayed	2 - 5 yrs	Northeast	Normal	Hemangiosarcoma	1	7.81	7.81	1	7.81	Yes
grlsY17FYUKK	Enrolled	0.58	7.85	Male Neutered	<= 6 mo	Mountain	Overweight						7.85
grls2PHOS9FF	Enrolled	0.67	7.77	Male Intact	Intact	Mountain	Normal						7.77
grlsBGW203YY	Enrolled	2.26	9.33	Male Neutered	6 mo - 1 yr	South	Overweight						9.33
grls8XDNJJHH	LTF	0.64	2.56	Male Neutered	1 - 2 yrs	South	Overweight				2.56		2.56
grlsI177HBBB	Enrolled	0.84	7.7	Female Spayed	2 - 5 yrs	Mountain							7.7
grlsXGGLTFZZ	LTF	2.11	4.02	Male Intact	Intact	Mountain	Normal				4.02		4.02
grls0D8TYTHH	LTF	0.99	2.81	Female Spayed	1 - 2 yrs	Mountain	Obese				2.81		2.81
grlsANIV6XAA	Enrolled	0.54	7.69	Male Intact	Intact	Midwest	Overweight						7.69
grls1KV74RFF	Enrolled	0.65	7.62	Male Neutered	6 mo - 1 yr	South	Overweight						7.62
grlsBO29BWSS	Enrolled	0.7	7.73	Female Spayed	2 - 5 yrs	South	Normal						7.73
grlsVZFQZGBB	LTF	0.77	0.58	Male Intact	Intact	Mountain	Normal				0.58		0.58
grls8TUR3477	Enrolled Deceased	1.09	7.69	Male Neutered	1 - 2 yrs	Northeast	Normal	Hemangiosarcoma	1	7.69	7.69	1	7.69	Yes
grlsEUP75WW	Enrolled Deceased	0.8	7.52	Female Spayed	<= 6 mo	South	Overweight	Hemangiosarcoma	1	7.52	7.52	1	7.52	Yes
grls38SUGH66	Enrolled	1.18	8.26	Male Neutered	6 mo - 1 yr	Northeast							8.26
grls3S4N0Q33	Enrolled	1.11	8.07	Male Neutered	6 mo - 1 yr	Midwest	Overweight						8.07
grls21FVKE55	Enrolled	0.56	7.71	Female Spayed	>5 yrs	Midwest	Overweight						7.71
grlsK6PLE6YY	Enrolled	1.55	8.59	Female Spayed	<= 6 mo	South							8.59
grlsIJVZ1OHH	Enrolled Deceased	0.9	7.92	Female Spayed	6 mo - 1 yr	South	Normal				7.92	1	7.92	Yes
grlsNFKUM6GG	LTF	2.32	2.31	Male Neutered	6 mo - 1 yr	Midwest	Normal				2.31		2.31
grlsT0IMF822	Enrolled	0.64	7.99	Female Spayed	6 mo - 1 yr	Midwest	Normal						7.99
grlsZBL5PYTT	Enrolled	1.23	7.8	Male Neutered	6 mo - 1 yr	South	Normal						7.8
grlsAWPFNEXX	Enrolled Deceased	1.11	7.2	Male Intact	Intact	Northeast	Normal	Hemangiosarcoma	2	7.19	7.2	1	7.2	No
grlsMJU7ED	LTF	1.49	6.31	Female Spayed	6 mo - 1 yr	South	Overweight				6.31		6.31
grlsQQNDWNXX	Enrolled	1.11	8.5	Male Neutered	<= 6 mo	Pacific	Normal						8.5
grls7W3BTUSS	Enrolled	1.11	8.5	Female Spayed	<= 6 mo	Pacific	Normal						8.5
grls31GREDLL	LTF	2.03	1.99	Male Neutered	1 - 2 yrs	South	Normal				1.99		1.99
grlsRPXH2X88	Enrolled	0.75	7.91	Male Intact	Intact	South	Overweight						7.91
grlsKYFC2IPP	Enrolled	1.59	8.46	Female Spayed	<= 6 mo	Northeast	Normal						8.46
grlsVXJUMDTT	Enrolled	0.56	7.7	Female Intact	Intact	Midwest							7.7
grlsR4TIP1EE	Enrolled	1.36	8.51	Male Intact	Intact	Mountain	Normal						8.51
grls007MPNZZ	Enrolled	1.22	8.17	Male Neutered	6 mo - 1 yr	South	Normal						8.17
grlsTKN0KIDD	Enrolled Deceased	0.95	3.99	Female Intact	Intact	Mountain	Overweight				3.99	0	3.99	Yes
grls60TLDVHH	Enrolled	1.23	7.64	Male Neutered	6 mo - 1 yr	South	Overweight						7.64
grlsIOYBJHWW	Enrolled	1.02	8.03	Female Spayed	1 - 2 yrs	Northeast	Normal						8.03
grlsV3AV5622	Enrolled	1.24	8.05	Female Spayed	6 mo - 1 yr	Midwest	Normal						8.05
grlsMH77FLGG	Enrolled	1.8	9	Male Neutered	6 mo - 1 yr	Midwest	Normal						9
grlsJ7NC68VV	Enrolled	1.16	8.16	Female Spayed	<= 6 mo	Mountain	Obese						8.16
grls7J2S3MM	Enrolled	0.91	7.78	Female Spayed	<= 6 mo	Midwest	Overweight						7.78
grlsHMJG8HQQ	Enrolled	0.59	7.61	Male Neutered	<= 6 mo	South	Overweight						7.61
grls2IS89WTT	Enrolled	1.38	7.62	Female Spayed	1 - 2 yrs	Northeast	Normal						7.62
grlsJFENDW44	Enrolled Deceased	1.22	8.28	Female Spayed	<= 6 mo	South					8.28	0	8.28	No
grlsRN9QEMRR	LTF	2.12	4.88	Female Spayed	1 - 2 yrs	Northeast	Normal				4.88		4.88
grlsSAMJ5IXX	Enrolled	1.17	7.75	Male Intact	Intact	South							7.75
grlsZRG6Q0TT	Enrolled Deceased	1.31	8.11	Male Neutered	6 mo - 1 yr	Northeast	Normal				8.11	0	8.11	Yes
grlsD8OGRRDD	Enrolled	0.71	7.54	Female Spayed	6 mo - 1 yr	Midwest	Normal						7.54
grls8K0MPJ77	LTF	0.56	3.61	Male Neutered	2 - 5 yrs	Midwest	Normal				3.61		3.61
grlsCQGQFYAA	Enrolled	0.73	7.72	Female Spayed	<= 6 mo	Midwest							7.72
grlsDI5F7E33	Enrolled	1.29	7.58	Female Spayed	6 mo - 1 yr	Northeast	Overweight						7.58
grlsYO6LP033	Enrolled	0.58	7.58	Female Spayed	1 - 2 yrs	South	Normal						7.58
grlsO11NX966	Enrolled	0.59	7.64	Male Neutered	1 - 2 yrs	South	Normal						7.64
grlsBHWNZTOO	LTF	2.03	4.33	Male Intact	Intact	Mountain	Normal				4.33		4.33
grlsFIKPBYOO	Enrolled	0.83	7.7	Male Intact	Intact	Northeast	Normal						7.7
grlsHFAQ2VV	Enrolled	1.29	8.36	Male Intact	Intact	Northeast	Overweight						8.36
grls62XRUTII	Enrolled	1.43	7.77	Male Neutered	6 mo - 1 yr	South	Normal						7.77
grlsOWFES8PP	Enrolled	0.55	7.61	Female Spayed	>5 yrs	Northeast	Overweight						7.61
grls7EG892QQ	Enrolled	0.62	7.8	Female Intact	Intact	Midwest	Normal						7.8
grls00NB23WW	Enrolled Deceased	1.99	5.63	Female Spayed	<= 6 mo	Midwest	Normal				5.63	0	5.63	Yes
grls2GP8NDYY	Enrolled	1.97	8.9	Female Spayed	6 mo - 1 yr	Northeast	Normal						8.9
grlsTQ9VC111	Enrolled	0.59	7.58	Male Intact	Intact	Northeast	Normal						7.58
grlsY7IIWUU	Enrolled	0.71	7.69	Male Neutered	6 mo - 1 yr	Midwest	Normal						7.69
grlsHRP6EYQQ	Enrolled	0.88	8.12	Male Neutered	6 mo - 1 yr	South	Normal						8.12
grlsI61NK22	Enrolled	2.08	9.4	Male Neutered	1 - 2 yrs	South							9.4
grlsCK4B7LSS	Enrolled	1.96	9.2	Male Neutered	<= 6 mo	Midwest							9.2
grls9T8KRFQQ	Enrolled Deceased	1.11	2.54	Female Intact	Intact	South	Normal				2.54	0	2.54	Yes
grlsI7NM0MNN	Enrolled	2.01	8.98	Female Spayed	6 mo - 1 yr	Pacific	Overweight						8.98
grlsXJUDPE99	Enrolled	0.81	8.16	Female Spayed	<= 6 mo	Mountain	Normal						8.16
grlsXBV6QUPP	Enrolled	1.37	7.67	Female Spayed	<= 6 mo	Pacific	Normal						7.67
grls4SK5P4OO	Enrolled	0.65	7.49	Female Spayed	>5 yrs	South	Normal						7.49
grls83HHNYHH	Enrolled	0.65	7.49	Male Neutered	2 - 5 yrs	South	Normal						7.49
grlsN38NYTQQ	Enrolled	2	9.2	Male Neutered	2 - 5 yrs	Midwest	Normal						9.2
grls45CVROHH	Enrolled	0.6	7.65	Female Spayed	<= 6 mo	South	Normal						7.65
grls83C2TLMM	Enrolled Deceased	0.83	6.43	Female Intact	Intact	Midwest	Normal	Lymphoma	1	6.18	6.43	1	6.43	No
grlsXINS7GTT	Enrolled	1.11	7.93	Male Neutered	2 - 5 yrs	South	Normal						7.93
grlsOJ10YCSS	Enrolled	1.11	7.93	Female Spayed	<= 6 mo	South	Normal						7.93
grlsIN74W0UU	Enrolled	0.71	7.55	Male Neutered	1 - 2 yrs	Mountain	Normal						7.55
grlsJR9FJ7OO	LTF	1.98	5.04	Male Neutered	6 mo - 1 yr	Northeast	Overweight				5.04		5.04
grlsH1FXQJZZ	Enrolled	1.2	7.68	Male Neutered	1 - 2 yrs	Midwest	Normal						7.68
grlsXPJ449HH	Enrolled	0.67	7.87	Female Spayed	6 mo - 1 yr	Midwest	Normal						7.87
grlsG6EFT66	Enrolled	0.65	7.85	Female Spayed	6 mo - 1 yr	Midwest	Normal						7.85
grlsB9A55HHH	Enrolled	0.98	7.97	Male Neutered	6 mo - 1 yr	Midwest	Overweight						7.97
grlsJE4JG3OO	Enrolled	0.62	7.71	Female Spayed	6 mo - 1 yr	Northeast	Normal						7.71
grls56OU2P	LTF	0.61	0.59	Female Intact	Intact	Mountain	Normal				0.59		0.59
grlsE9J2YZTT	Enrolled	0.82	7.72	Male Neutered	1 - 2 yrs	Pacific	Normal						7.72
grls39PTM4TT	Enrolled	1.17	8.53	Male Neutered	6 mo - 1 yr	Midwest	Normal						8.53
grls69OEY100	Enrolled Deceased	1.19	5.73	Female Intact	Intact	Northeast	Normal				5.73	0	5.73	Yes
grlsWVMMO9XX	LTF	1.98	4.94	Female Spayed	1 - 2 yrs	South	Overweight				4.94		4.94
grls1CTSI5XX	Enrolled Deceased	1.58	6.51	Male Neutered	6 mo - 1 yr	South	Obese	Hemangiosarcoma	1	6.52	6.51	1	6.51	Yes
grlsCCG2I3EE	Enrolled	1.22	7.71	Male Neutered	1 - 2 yrs	Northeast	Normal						7.71
grlsQ1PRHFQQ	Enrolled	0.94	8.12	Male Neutered	6 mo - 1 yr	Northeast							8.12
grlsMCWWZIVV	Enrolled	0.54	7.71	Male Neutered	<= 6 mo	South	Overweight						7.71
grlsKOORUGEE	Enrolled	0.88	8.19	Female Intact	Intact	Pacific	Underweight						8.19
grlsQVYRH955	LTF	1.65	3.49	Female Spayed	<= 6 mo	Mountain	Normal				3.49		3.49
grlsD3VDRN66	Enrolled	2.07	8.63	Male Neutered	<= 6 mo	South	Normal						8.63
grlsXMDSVDHH	Enrolled	0.63	7.84	Male Neutered	1 - 2 yrs	Pacific	Normal						7.84
grls4EIELLL	Enrolled Deceased	0.63	4.78	Female Spayed	1 - 2 yrs	Northeast	Normal				4.78	0	4.78	No
grlsPO60V0HH	Enrolled	0.59	7.67	Female Intact	Intact	Northeast	Overweight						7.67
grls6G37VK44	Enrolled	1.41	8.49	Male Neutered	2 - 5 yrs	Northeast	Overweight						8.49
grlsNG8DLWBB	Enrolled	2.16	9.11	Female Spayed	>5 yrs	Mountain	Overweight						9.11
grlsQRKU7TOO	Enrolled	1.42	8.56	Female Spayed	6 mo - 1 yr	Midwest	Normal						8.56
grls0Z7K57AA	Enrolled	0.96	7.59	Male Neutered	2 - 5 yrs	Mountain	Normal						7.59
grlsT9U2Q	Enrolled Deceased	1.22	5.52	Male Neutered	1 - 2 yrs	Northeast	Normal				5.52	0	5.52	No
grlsN717FOBB	LTF	0.97	3.87	Male Neutered	6 mo - 1 yr	Mountain	Normal				3.87		3.87
grlsSD91L8VV	Enrolled	1.09	7.9	Female Spayed	6 mo - 1 yr	South	Overweight						7.9
grlsSI5C80NN	LTF	1.39	1.28	Female Spayed	<= 6 mo	South	Normal				1.28		1.28
grlsXRKVV33	Enrolled	0.7	7.9	Male Neutered	1 - 2 yrs	Pacific	Normal						7.9
grlsLP1FORDD	Enrolled	1.55	7.96	Male Neutered	1 - 2 yrs	Northeast	Overweight						7.96
grlsH2L2L7BB	Enrolled	1.66	8.97	Female Spayed	6 mo - 1 yr	Northeast	Normal						8.97
grlsQQAVGW11	Enrolled	1.89	8.3	Female Intact	Intact	Midwest	Normal						8.3
grlsIGEVNVBB	Enrolled	1.96	8.38	Male Intact	Intact	Midwest	Overweight						8.38
grlsI4KWZ2ZZ	Enrolled	1.75	8.09	Male Neutered	6 mo - 1 yr	Midwest	Normal						8.09
grls415JZ9NN	Enrolled	0.68	7.7	Male Neutered	>5 yrs	Midwest	Normal						7.7
grlsKM12EY11	LTF	0.76	3.7	Female Spayed	6 mo - 1 yr	South	Overweight				3.7		3.7
grlsLTT9QPPP	Enrolled	1.32	7.94	Female Spayed	<= 6 mo	South	Normal						7.94
grlsTP9TT4NN	Enrolled	1.25	8.28	Male Neutered	1 - 2 yrs	Pacific							8.28
grlsOCF45EDD	Enrolled	1.89	8.24	Female Spayed	6 mo - 1 yr	South	Overweight						8.24
grlsHE03MPRR	Enrolled	1.03	8.25	Female Spayed	2 - 5 yrs	Midwest	Normal						8.25
grlsQ9YKQ5BB	Enrolled	2.02	9.06	Female Spayed	2 - 5 yrs	South	Normal						9.06
grls3LNZCJ77	Enrolled	0.75	7.7	Male Intact	Intact	South	Normal						7.7
grls0QDSCTT	Enrolled	2.14	9.34	Female Intact	Intact	South	Normal						9.34
grlsMX63K0SS	Enrolled	1.35	8.25	Female Spayed	>5 yrs	Northeast	Normal						8.25
grlsGI38BBII	Enrolled	0.92	7.97	Female Spayed	6 mo - 1 yr	Midwest	Normal						7.97
grlsI3G3N9	Enrolled	1.5	8.74	Female Spayed	2 - 5 yrs	Pacific	Normal						8.74
grlsRGL7RCUU	Enrolled	1.91	8.59	Female Intact	Intact	Midwest	Normal						8.59
grlsM2WNE1LL	Enrolled	1.63	8.01	Female Spayed	>5 yrs	Northeast	Underweight						8.01
grlsLWV4E5QQ	Enrolled	0.73	7.56	Male Intact	Intact	South	Normal						7.56
grlsFMCUG5FF	Enrolled	1.95	9.21	Male Neutered	6 mo - 1 yr	Midwest	Normal						9.21
grlsHPTRZVGG	Enrolled	0.59	7.54	Female Spayed	6 mo - 1 yr	Mountain	Normal						7.54
grlsYFWBND88	Enrolled	1.09	7.56	Female Spayed	1 - 2 yrs	Pacific	Overweight						7.56
grlsEM8W2TCC	Enrolled Deceased	0.64	6.98	Female Spayed	1 - 2 yrs	Mountain	Normal				6.98	0	6.98	Yes
grls7K5JPQDD	LTF	1.26	1.21	Female Intact	Intact	Midwest	Normal				1.21		1.21
grls6I33D5LL	Enrolled	1.46	8.34	Male Neutered	6 mo - 1 yr	South	Normal						8.34
grlsLN8NVXX	Enrolled	1.8	9.05	Male Intact	Intact	Northeast	Normal						9.05
grlsSHC7JKGG	Enrolled	2.17	9.07	Male Intact	Intact	Northeast	Overweight						9.07
grlsOQ65UN	Enrolled	0.91	7.9	Male Intact	Intact	Midwest							7.9
grlsNYYNNTZZ	LTF	0.69	0.64	Female Intact	Intact	Midwest	Normal				0.64		0.64
grls17BSWSYY	LTF	1.01	0.69	Male Intact	Intact	Midwest	Normal				0.69		0.69
grlsCMPJ122	Enrolled	1.12	8.32	Male Intact	Intact	Midwest	Normal						8.32
grlsE9RSSF44	Enrolled Deceased	2.17	7.39	Female Intact	Intact	Pacific	Normal	Lymphoma	1	6.38	7.39	1	7.39	Yes
grls3RQFZX	Enrolled	0.84	7.52	Female Spayed	2 - 5 yrs	Northeast	Normal						7.52
grlsASIRG7QQ	Enrolled Deceased	0.82	4.95	Female Spayed	<= 6 mo	Northeast	Overweight				4.95	0	4.95	No
grls170XXJZZ	Enrolled	0.86	8.06	Male Intact	Intact	South	Normal						8.06
grlsNPGJX8WW	Enrolled	0.99	8.25	Male Intact	Intact	Northeast	Normal						8.25
grlsRXEQPLQQ	Enrolled	0.86	8.1	Male Intact	Intact	Pacific							8.1
grlsLK1QBDD	Enrolled	1.46	7.78	Female Spayed	1 - 2 yrs	South	Overweight						7.78
grlsCQ3RPWKK	Enrolled	0.84	8.09	Male Neutered	2 - 5 yrs	Midwest	Normal						8.09
grlsY3EHL211	Enrolled	1.77	8.64	Female Spayed	1 - 2 yrs	South	Overweight						8.64
grlsVI41LZGG	Enrolled	1.69	8	Female Spayed	<= 6 mo	Midwest	Normal						8
grlsIU7GFUBB	LTF	1.53	1.52	Female Spayed	<= 6 mo	Mountain	Overweight				1.52		1.52
grlsBDU9RMRR	Enrolled	0.71	7.64	Female Spayed	>5 yrs	Northeast	Normal						7.64
grlsEO0CKZGG	Enrolled	0.71	7.64	Male Neutered	1 - 2 yrs	Northeast	Normal						7.64
grlsBUJQ1711	Enrolled	1.65	7.93	Female Spayed	1 - 2 yrs	Pacific	Normal	Hemangiosarcoma	1	6.25			7.93
grlsHXFOXYTT	LTF	0.65	0.57	Female Intact	Intact	Pacific	Normal				0.57		0.57
grls9DKH3N88	Enrolled	0.63	7.8	Male Neutered	1 - 2 yrs	Northeast	Normal						7.8
grlsX2EOMOLL	Enrolled	1	8.28	Male Neutered	2 - 5 yrs	Northeast	Normal						8.28
grlsIB8ZCI66	Enrolled	1.97	9.15	Male Intact	Intact	Northeast	Normal						9.15
grlsRDQWWU44	Enrolled Deceased	0.85	6.61	Male Neutered	6 mo - 1 yr	South	Obese				6.61	1	6.61	Yes
grlsXGDRUCVV	Enrolled	0.66	7.75	Male Intact	Intact	South	Overweight						7.75
grlsMQHRNQYY	Enrolled	0.81	7.37	Male Neutered	6 mo - 1 yr	Midwest	Normal						7.37
grlsW9QLX0GG	Enrolled	1.63	8.57	Male Neutered	6 mo - 1 yr	Northeast	Overweight						8.57
grls8VHISVYY	Enrolled	2.19	8.62	Male Neutered	6 mo - 1 yr	Pacific	Overweight						8.62
grlsT4OKWOJJ	LTF	1.43	1.4	Male Intact	Intact	Northeast	Normal				1.4		1.4
grlsPJVPX6LL	Enrolled Deceased	2.49	8.66	Male Intact	Intact	South	Normal				8.66	1	8.66	Yes
grlsN4YA0O33	Enrolled Deceased	1.49	8.38	Female Spayed	>5 yrs	Northeast	Normal	Hemangiosarcoma	1	8.38	8.38	1	8.38	Yes
grlsXI5Q71FF	LTF	2.09	2.78	Female Intact	Intact	Pacific	Obese				2.78		2.78
grls0F3UPZPP	Enrolled	0.99	7.75	Male Neutered	1 - 2 yrs	Pacific	Overweight						7.75
grls4ECTUYFF	Enrolled	0.76	8.04	Male Intact	Intact	Northeast	Overweight						8.04
grlsV9DNUX00	Enrolled Deceased	2.02	5.59	Male Neutered	6 mo - 1 yr	South	Overweight	Lymphoma	1	3.65	5.59	1	5.59	Yes
grlsKLPG3NQQ	Enrolled	0.96	8.1	Male Neutered	6 mo - 1 yr	Pacific	Overweight						8.1
grlsA02KWM55	Enrolled	1.52	8.79	Female Spayed	6 mo - 1 yr	South	Normal						8.79
grlsELLCG2EE	Enrolled	1.64	8	Male Neutered	<= 6 mo	South	Overweight						8
grlsMO697A11	Enrolled	1.89	9.16	Female Spayed	2 - 5 yrs	Midwest	Overweight						9.16
grlsK5ZQCBB	Enrolled	1.5	7.8	Female Intact	Intact	Mountain	Normal						7.8
grls8PLFYEJJ	Enrolled	0.69	7.8	Female Spayed	<= 6 mo	Mountain	Normal						7.8
grlsJLX9E5CC	Enrolled	1.55	8.6	Female Spayed	2 - 5 yrs	Northeast	Normal						8.6
grlsB6123I	LTF	1	2.26	Female Spayed	6 mo - 1 yr	Midwest	Overweight				2.26		2.26
grls35KUFL66	Enrolled	1.95	8.68	Male Neutered	6 mo - 1 yr	South	Normal						8.68
grlsUH7BTO88	Enrolled Deceased	2.12	2.62	Male Intact	Intact	Pacific	Overweight				2.62	1	2.62	Yes
grls1XY17PSS	Enrolled	1.43	8.07	Female Spayed	2 - 5 yrs	Northeast	Normal						8.07
grlsO09CZUVV	Enrolled Deceased	1.36	8.4	Female Spayed	>5 yrs	Northeast	Normal				8.4	1	8.4	No
grls445JZMM	LTF	0.93	1.84	Female Spayed	6 mo - 1 yr	Northeast	Overweight				1.84		1.84
grls7O56EF66	Enrolled Deceased	1.42	1.91	Male Intact	Intact	Midwest	Normal				1.91	0	1.91	No
grlsHLSFNYOO	Enrolled	1.06	8.31	Male Neutered	1 - 2 yrs	South	Normal						8.31
grlsNF0KBEHH	Enrolled	1.69	8.02	Female Spayed	>5 yrs	Northeast	Overweight						8.02
grlsBC81D299	Enrolled	1.3	8.16	Male Intact	Intact	South	Overweight						8.16
grlsJZ0JUUII	LTF	1.52	1.65	Female Spayed	6 mo - 1 yr	South	Normal				1.65		1.65
grls1X8STWLL	Enrolled	1.24	8.44	Female Spayed	<= 6 mo	South	Overweight						8.44
grlsD6LX6AXX	Enrolled Deceased	1.03	5.9	Female Intact	Intact	South	Normal	Hemangiosarcoma	1	5.9	5.9	1	5.9	Yes
grls1M4SL0EE	LTF	1.06	3.15	Female Spayed	6 mo - 1 yr	South	Normal				3.15		3.15
grlsZ6K1S5NN	Enrolled	1.99	8.76	Female Spayed	6 mo - 1 yr	South	Overweight						8.76
grlsTLHX4DRR	Enrolled	0.56	7.51	Female Spayed	6 mo - 1 yr	Midwest	Overweight						7.51
grls9P9OD788	Enrolled	1.05	7.49	Male Intact	Intact	South	Overweight						7.49
grlsW6IV4SUU	Enrolled	2.15	9.23	Male Intact	Intact	Northeast	Overweight						9.23
grlsSAH71P66	Enrolled	2.28	9.23	Female Spayed	>5 yrs	Northeast							9.23
grls5AQUAWSS	Enrolled	2.15	9.23	Male Neutered	>5 yrs	Pacific	Overweight						9.23
grls5KRMWDUU	Enrolled	2.15	9.23	Female Spayed	2 - 5 yrs	Northeast	Overweight						9.23
grls4RG88OII	Enrolled	1.4	8.01	Male Intact	Intact	Northeast	Normal						8.01
grlsZV195TEE	LTF	1.28	4.19	Male Neutered	6 mo - 1 yr	South	Normal				4.19		4.19
grlsC29NCATT	Enrolled	0.59	7.34	Female Spayed	<= 6 mo	Northeast	Normal						7.34
grlsFSBDGO11	Enrolled	0.56	7.72	Male Neutered	2 - 5 yrs	Pacific	Normal						7.72
grls3P6PGK44	Enrolled	0.65	7.51	Male Neutered	1 - 2 yrs	South	Overweight						7.51
grlsLZT0WVYY	Enrolled	0.86	7.57	Female Spayed	1 - 2 yrs	Pacific	Overweight						7.57
grlsHNVCL3TT	Enrolled	1.04	7.51	Male Intact	Intact	Northeast	Overweight						7.51
grls0ZJZZ9OO	Enrolled	0.56	7.57	Male Intact	Intact	Midwest	Normal						7.57
grlsWY1FMB00	Enrolled	0.56	7.57	Male Intact	Intact	Midwest	Overweight						7.57
grls2YYUN6XX	Enrolled	0.57	7.45	Male Neutered	2 - 5 yrs	Northeast	Normal						7.45
grlsE63P8INN	Enrolled Deceased	0.96	7	Male Neutered	6 mo - 1 yr	Northeast	Obese	Lymphoma	1	6.29	7	1	7	Yes
grlsH1LIKY88	Enrolled	0.77	7.91	Female Spayed	>5 yrs	Northeast	Obese						7.91
grlsYRBHEODD	Enrolled	1.36	7.6	Female Spayed	<= 6 mo	Midwest							7.6
grlsXWVNQZHH	Enrolled	0.58	7.61	Male Intact	Intact	Northeast	Normal						7.61
grls2YX0E55	LTF	0.68	2.6	Male Neutered	6 mo - 1 yr	Mountain	Overweight				2.6		2.6
grlsOOOI48YY	Enrolled	1.97	8.81	Female Spayed	2 - 5 yrs	South	Normal						8.81
grlsQHD1888	Enrolled	1.17	8.28	Female Spayed	6 mo - 1 yr	South	Normal						8.28
grlsGXI98U11	Enrolled	1.02	7.85	Male Neutered	6 mo - 1 yr	Mountain	Normal	Hemangiosarcoma	1	5.56			7.85
grlsIZWU3CCC	Enrolled	1.55	7.93	Female Spayed	6 mo - 1 yr	Northeast	Overweight						7.93
grlsRP83F3JJ	Enrolled	1.37	8.06	Male Intact	Intact	South	Normal						8.06
grlsC9MP35PP	Enrolled	1.08	8.26	Female Spayed	6 mo - 1 yr	Mountain	Normal						8.26
grlsGID2IWEE	Enrolled	2.04	9.3	Male Neutered	1 - 2 yrs	Mountain	Normal						9.3
grls61OSN6II	LTF	0.88	3.59	Male Neutered	1 - 2 yrs	Midwest	Obese				3.59		3.59
grls0OENGRDD	Enrolled Deceased	0.55	6.61	Male Neutered	1 - 2 yrs	South	Normal				6.61	1	6.61	No
grls4VHMSUTT	LTF	1.19	5.09	Male Neutered	6 mo - 1 yr	South	Normal				5.09		5.09
grlsFIWHLRWW	Enrolled	0.99	8.21	Male Neutered	6 mo - 1 yr	Pacific	Normal						8.21
grlsEJ9IV622	Enrolled	0.61	7.61	Male Intact	Intact	Northeast	Normal						7.61
grls16Y39PGG	Enrolled Deceased	0.78	7.6	Female Spayed	>5 yrs	South	Normal	Hemangiosarcoma	1	7.6	7.6	1	7.6	Yes
grlsQJYKPRLL	Enrolled	0.76	7.73	Female Intact	Intact	Northeast	Normal						7.73
grlsHNWDKEVV	Enrolled	1.04	8.04	Male Neutered	6 mo - 1 yr	Midwest	Normal						8.04
grlsGIWE111	LTF	1.9	6.79	Female Spayed	6 mo - 1 yr	Northeast	Normal				6.79		6.79
grlsR1LFJ077	Enrolled	0.56	7.65	Female Spayed	>5 yrs	South	Normal						7.65
grls3OP52Z33	Enrolled	0.7	7.58	Male Neutered	6 mo - 1 yr	South	Overweight						7.58
grls8IS21DOO	Enrolled	0.97	8.18	Male Neutered	1 - 2 yrs	Mountain	Normal						8.18
grlsZ34975II	Enrolled Deceased	1.46	5.31	Female Spayed	2 - 5 yrs	Midwest	Overweight				5.31	0	5.31	No
grlsKX8G1OO	Enrolled Deceased	1.95	7.61	Male Neutered	6 mo - 1 yr	Midwest	Overweight	Lymphoma	2	7.58	7.61	1	7.61	No
grlsYPP94SII	Enrolled	1.81	9.03	Male Neutered	6 mo - 1 yr	Northeast	Normal						9.03
grlsVP2MB000	Enrolled Deceased	0.87	5.96	Male Neutered	6 mo - 1 yr	South	Overweight				5.96	0	5.96	Yes
grls3HHDXHWW	Enrolled	1.56	8.8	Male Neutered	<= 6 mo	Midwest							8.8
grls8JLHU1WW	Enrolled	0.62	7.47	Female Intact	Intact	Pacific							7.47
grlsXSX19FGG	Enrolled	1.57	8.73	Male Neutered	6 mo - 1 yr	Northeast	Normal						8.73
grls0TAMSHFF	Enrolled	1.47	8.62	Male Intact	Intact	Northeast	Normal						8.62
grlsNZDLYSZZ	Enrolled	0.55	7.48	Female Spayed	<= 6 mo	South	Overweight						7.48
grlsHBRO1TFF	LTF	1.24	1.21	Male Intact	Intact	Midwest	Overweight				1.21		1.21
grlsDLTFLPZZ	Enrolled	1.24	8.21	Male Neutered	6 mo - 1 yr	South	Normal						8.21
grls8AT03KK	Enrolled	1.72	8.41	Female Intact	Intact	South	Overweight						8.41
grlsMGDDQF00	Enrolled	0.6	7.75	Female Intact	Intact	South	Normal						7.75
grlsYID06966	LTF	2.39	4.19	Male Intact	Intact	Mountain	Normal				4.19		4.19
grlsR7L221DD	LTF	2.3	2.13	Male Neutered	<= 6 mo	Pacific	Normal				2.13		2.13
grlsT9MN8IJJ	Enrolled	1.95	8.79	Male Neutered	<= 6 mo	South	Normal						8.79
grls3YOQ0X33	Enrolled	0.67	7.64	Female Intact	Intact	Midwest	Normal						7.64
grlsNJI7TZPP	Enrolled	2.35	9.02	Male Neutered	1 - 2 yrs	South	Normal						9.02
grls03MTKHLL	Enrolled	0.88	8.03	Female Spayed	<= 6 mo	Pacific	Overweight						8.03
grlsFMTL4P77	Enrolled	1.32	8.39	Female Spayed	2 - 5 yrs	Midwest	Normal						8.39
grls6BWVSHKK	Enrolled	1.78	8.1	Male Neutered	1 - 2 yrs	Pacific	Normal						8.1
grlsFB7BYDXX	Enrolled	2.02	9.22	Male Neutered	6 mo - 1 yr	Northeast	Normal						9.22
grlsWE2URWMM	Enrolled	1.57	8.6	Female Spayed	2 - 5 yrs	Northeast	Normal						8.6
grlsSCM2C99	Enrolled Deceased	2.32	4.52	Female Spayed	6 mo - 1 yr	Northeast	Overweight				4.52	1	4.52	Yes
grlsUJ831IPP	Enrolled	1.2	7.65	Male Neutered	1 - 2 yrs	Midwest	Normal						7.65
grls7831P9BB	Enrolled Deceased	1.74	7.81	Male Neutered	2 - 5 yrs	South	Normal				7.81	0	7.81	No
grlsJTVXY4PP	Enrolled	0.67	7.51	Male Neutered	1 - 2 yrs	Midwest	Overweight						7.51
grlsEO5YUP22	Enrolled	1.72	7.93	Female Spayed	2 - 5 yrs	South							7.93
grlsPQW4W8CC	Enrolled	1.05	8.1	Female Spayed	6 mo - 1 yr	South	Overweight						8.1
grlsYDEDGCXX	Enrolled	1.11	8.12	Female Spayed	<= 6 mo	Mountain							8.12
grlsRHCMP4VV	Enrolled Deceased	1	6.88	Female Spayed	6 mo - 1 yr	Northeast	Normal	Hemangiosarcoma	2	6.86	6.88	1	6.88	No
grlsS04MN22	Enrolled	0.71	7.58	Male Neutered	6 mo - 1 yr	Northeast	Overweight						7.58
grlsNGV9RZOO	Enrolled	1.7	8.85	Male Neutered	1 - 2 yrs	Pacific	Normal						8.85
grlsSIHXOLII	LTF	0.71	1.67	Female Intact	Intact	Northeast	Overweight				1.67		1.67
grlsL8SOU6CC	Enrolled	1.83	8.83	Male Neutered	2 - 5 yrs	South							8.83
grlsDEMKZM88	Enrolled	1.19	8.33	Female Spayed	1 - 2 yrs	Midwest	Overweight						8.33
grlsGSRN0HCC	Enrolled	1.12	7.73	Female Spayed	2 - 5 yrs	Northeast	Normal						7.73
grlsZUX4Q9XX	Enrolled	0.72	7.66	Male Neutered	6 mo - 1 yr	South	Normal						7.66
grlsML4B00QQ	Enrolled	0.73	7.8	Female Spayed	1 - 2 yrs	Northeast	Normal						7.8
grlsAWQG9LMM	LTF	1.14	3.17	Female Spayed	<= 6 mo	Pacific	Overweight				3.17		3.17
grlsXRY0POWW	Enrolled Deceased	1.96	7.84	Male Neutered	1 - 2 yrs	Midwest	Overweight	Hemangiosarcoma	2	7.84	7.84	1	7.84	No
grlsI48DHOKK	LTF	0.64	2.6	Male Neutered	6 mo - 1 yr	Northeast	Overweight				2.6		2.6
grlsXPN47Y33	Enrolled	1.32	8.53	Female Spayed	>5 yrs	Midwest	Normal						8.53
grlsW4DN9NLL	Enrolled	0.82	7.93	Male Intact	Intact	Pacific	Overweight						7.93
grlsRAZK3D88	Enrolled	1.89	9.05	Male Neutered	1 - 2 yrs	South	Overweight						9.05
grlsFVH2VFOO	Enrolled	0.66	7.71	Female Intact	Intact	Pacific	Normal						7.71
grlsY2FM1GBB	Enrolled	1.74	8.58	Male Neutered	2 - 5 yrs	Pacific	Obese						8.58
grlsUOPU11MM	Enrolled	1.95	8.97	Female Spayed	1 - 2 yrs	South	Overweight						8.97
grlsNOO8MWLL	Enrolled	1.52	7.9	Female Spayed	2 - 5 yrs	Pacific	Overweight						7.9
grlsIGPYD4ZZ	Enrolled	0.61	7.44	Female Spayed	>5 yrs	South	Normal						7.44
grlsIGWA7XOO	Enrolled	1.82	8.55	Male Intact	Intact	South	Overweight						8.55
grlsSIUOU188	Enrolled	0.9	8.02	Male Intact	Intact	South	Overweight						8.02
grlsTE8Q40BB	Enrolled	1.95	9.02	Male Neutered	6 mo - 1 yr	Pacific	Normal	Lymphoma	1	8.91			9.02
grls81EERCKK	LTF	0.61	1.63	Male Intact	Intact	Midwest	Normal				1.63		1.63
grlsC223U4UU	Enrolled	1.33	8.33	Male Neutered	1 - 2 yrs	Mountain	Overweight						8.33
grlsAQOKMLFF	Enrolled	0.85	7.95	Male Neutered	6 mo - 1 yr	South	Normal						7.95
grls2RKFZ177	Enrolled	1.59	7.93	Female Spayed	6 mo - 1 yr	South	Overweight						7.93
grls9DPP0XEE	Enrolled	1.69	8.61	Male Neutered	6 mo - 1 yr	Midwest	Normal						8.61
grlsECY6GTPP	Enrolled	0.68	7.69	Female Spayed	1 - 2 yrs	Pacific	Normal						7.69
grlsVN8SZRSS	Enrolled	1.51	8.58	Male Neutered	2 - 5 yrs	Pacific	Overweight						8.58
grlsGJF1SXX	Enrolled	2.05	9.04	Female Spayed	6 mo - 1 yr	Northeast	Overweight						9.04
grlsHOYLOKSS	Enrolled	0.58	7.44	Male Neutered	1 - 2 yrs	South	Normal						7.44
grlsF2IBC5	Enrolled	1.43	8.54	Male Intact	Intact	Mountain	Overweight						8.54
grlsQUXWQL66	LTF	2.12	3.15	Male Intact	Intact	South	Normal				3.15		3.15
grlsZJU5H900	Enrolled	1.34	8.3	Female Spayed	6 mo - 1 yr	Pacific	Normal						8.3
grlsIPOJG8FF	LTF	1.31	3.17	Male Neutered	<= 6 mo	Midwest	Overweight				3.17		3.17
grlsQZAMFHKK	LTF	1.26	2.19	Female Intact	Intact	Northeast	Overweight				2.19		2.19
grlsP2Y0WRFF	Enrolled	1.52	8.37	Female Spayed	6 mo - 1 yr	Pacific	Overweight						8.37
grls4P20GZ55	Enrolled	0.7	7.59	Female Spayed	>5 yrs	Northeast	Normal						7.59
grls3ABT155	LTF	0.58	2.53	Female Spayed	6 mo - 1 yr	Northeast	Normal				2.53		2.53
grls7EYMKCMM	Enrolled	0.67	7.49	Female Spayed	2 - 5 yrs	Mountain	Normal						7.49
grlsL6EF95KK	Enrolled	1.15	7.45	Male Neutered	6 mo - 1 yr	Northeast	Normal						7.45
grlsG8XK3MII	Enrolled	1.1	8.11	Male Neutered	1 - 2 yrs	Pacific	Normal						8.11
grlsJXT6SU11	Enrolled	2	9.16	Female Spayed	1 - 2 yrs	Northeast	Normal						9.16
grls4O03PLJJ	Enrolled	0.76	7.41	Male Neutered	1 - 2 yrs	South	Overweight						7.41
grls3V6P5EEE	Enrolled	1.49	7.72	Male Neutered	2 - 5 yrs	Northeast	Overweight						7.72
grlsY3XUGPQQ	Enrolled	1.65	8.6	Female Spayed	2 - 5 yrs	Mountain							8.6
grlsTCDZZ655	Enrolled	1.23	7.91	Female Spayed	6 mo - 1 yr	Midwest	Normal						7.91
grlsSAJ8O6TT	Enrolled	1.43	7.85	Female Spayed	1 - 2 yrs	Pacific	Overweight						7.85
grlsXIZKQHH	LTF	1.99	1.9	Female Intact	Intact	Pacific	Normal				1.9		1.9
grls5MTLQQPP	LTF	1.99	1.9	Male Intact	Intact	Pacific	Overweight				1.9		1.9
grlsYSZQQYUU	Enrolled Deceased	1.88	5.49	Female Intact	Intact	South	Normal				5.49	0	5.49	No
grlsNAR05OO	Enrolled	0.66	7.44	Male Neutered	2 - 5 yrs	Midwest	Normal						7.44
grlsS7Y0MC88	Enrolled	1.11	8.31	Female Spayed	6 mo - 1 yr	South	Normal						8.31
grlsH6W309DD	Enrolled	1.5	8.44	Female Spayed	<= 6 mo	South	Overweight						8.44
grls6225DWII	LTF	1.06	2.14	Female Intact	Intact	South	Overweight				2.14		2.14
grlsQKFD6FFF	Enrolled	1.37	8.57	Male Intact	Intact	South	Overweight						8.57
grls8PUQHOCC	Enrolled	2.15	9.06	Male Intact	Intact	Mountain	Overweight						9.06
grlsBT5OGSHH	Enrolled	0.67	7.5	Female Spayed	6 mo - 1 yr	Northeast							7.5
grlsZ941ZF66	Enrolled	2.1	9.16	Male Intact	Intact	South	Normal						9.16
grlsIXNMCD33	Enrolled	2.1	9.16	Male Intact	Intact	South	Normal						9.16
grlsNLCY6W88	Enrolled	0.58	7.57	Male Neutered	2 - 5 yrs	Midwest	Normal						7.57
grls405NWMQQ	Enrolled Deceased	1.95	6.33	Male Intact	Intact	South	Overweight				6.33	1	6.33	No
grls8TET2OXX	LTF	0.65	1.69	Female Intact	Intact	Midwest	Normal				1.69		1.69
grlsUAWU14KK	Enrolled	1.52	8.56	Female Spayed	2 - 5 yrs	Pacific	Normal						8.56
grlsUKMB15HH	Enrolled	1	7.95	Female Spayed	>5 yrs	Midwest	Normal						7.95
grls9G4WHCTT	Enrolled	1.33	7.99	Female Spayed	2 - 5 yrs	Midwest							7.99
grlsLSYOPJRR	Enrolled	1.12	7.5	Male Intact	Intact	Midwest							7.5
grlsRHRNJYHH	Enrolled	0.7	7.46	Female Spayed	1 - 2 yrs	Mountain	Overweight						7.46
grlsW9VLDHDD	Enrolled	1.04	8.25	Male Intact	Intact	South	Normal						8.25
grls16CFUCUU	LTF	2.2	2.98	Female Intact	Intact	Pacific	Normal				2.98		2.98
grlsMN3IWOCC	Enrolled	1.21	7.53	Male Neutered	1 - 2 yrs	South	Normal						7.53
grls879JEY55	Enrolled	0.87	7.57	Female Spayed	6 mo - 1 yr	Midwest	Normal						7.57
grlsX3RHMZXX	Enrolled	1.22	8.05	Female Spayed	<= 6 mo	Midwest	Normal						8.05
grlsT54AUYOO	Enrolled	2.01	8.68	Female Spayed	<= 6 mo	Midwest	Obese						8.68
grlsU83MFF44	Enrolled Deceased	0.66	3.93	Male Intact	Intact	Northeast	Normal	Hemangiosarcoma	1	3.93	3.93	1	3.93	Yes
grlsC8TTG8NN	Enrolled	0.92	7.84	Female Spayed	>5 yrs	Pacific	Normal						7.84
grlsJRUZH4TT	Enrolled	1.5	8.22	Male Neutered	6 mo - 1 yr	Northeast	Overweight						8.22
grlsIL8LVK99	Enrolled	1.27	8.09	Male Neutered	1 - 2 yrs	Midwest	Overweight						8.09
grlsH2NY21KK	LTF	1.48	1.45	Male Intact	Intact	Northeast	Overweight				1.45		1.45
grls9IT3JWBB	Enrolled	1.03	7.82	Female Spayed	6 mo - 1 yr	South	Obese						7.82
grlsDNITGKFF	Enrolled	2.17	9	Female Spayed	>5 yrs	Pacific							9
grlsMJNZJKDD	Enrolled	1.65	8.48	Male Intact	Intact	Pacific							8.48
grls4THCKBII	LTF	0.72	3.12	Female Spayed	2 - 5 yrs	Pacific	Overweight				3.12		3.12
grlsVERNOQ77	Enrolled	0.94	8.05	Male Neutered	2 - 5 yrs	South	Overweight						8.05
grlsI426LMZZ	Enrolled	1.38	8.55	Male Intact	Intact	Mountain	Normal						8.55
grls2WLM3RII	Enrolled	1.31	8.17	Male Neutered	6 mo - 1 yr	Midwest							8.17
grls3GG6Z3GG	Enrolled	1.38	8.43	Male Neutered	6 mo - 1 yr	Pacific	Normal						8.43
grlsU3OJ2BLL	Enrolled	0.85	7.82	Male Neutered	6 mo - 1 yr	Northeast	Overweight						7.82
grlsBE58TRUU	Enrolled	1.37	8.18	Female Spayed	2 - 5 yrs	South	Normal						8.18
grls3F95H0TT	Enrolled	0.93	8.13	Female Intact	Intact	South	Normal						8.13
grlsU8TSK5XX	Enrolled	1.78	8.9	Male Intact	Intact	Northeast	Overweight						8.9
grlsKGJ5C7DD	Enrolled	0.98	8.16	Male Neutered	6 mo - 1 yr	South	Overweight						8.16
grlsKLCB9Q55	Enrolled	1.76	8.65	Male Neutered	6 mo - 1 yr	Pacific	Normal						8.65
grls9MYOR7II	Enrolled	1.83	8.51	Male Neutered	<= 6 mo	South	Overweight						8.51
grlsGU5BXPDD	Enrolled	1.4	8.32	Male Neutered	6 mo - 1 yr	Pacific							8.32
grlsT5Z3CLL	Enrolled	1.23	7.6	Female Spayed	6 mo - 1 yr	Northeast	Overweight						7.6
grls1R5W1DNN	Enrolled	1.11	8.31	Male Neutered	6 mo - 1 yr	South							8.31
grls9OQ73NSS	Enrolled	1.09	8.22	Male Neutered	2 - 5 yrs	Midwest	Normal						8.22
grlsVBZCK688	Enrolled	2.06	8.9	Male Neutered	1 - 2 yrs	Midwest	Overweight						8.9
grlsCK0ZKIOO	Enrolled	1.42	8.28	Female Spayed	6 mo - 1 yr	South	Overweight	Lymphoma	1	8.22			8.28
grls0PXYZ6BB	Enrolled	1.48	8.41	Male Intact	Intact	South	Normal						8.41
grlsS1MBLX	Enrolled Deceased	1.56	6.38	Female Intact	Intact	South	Normal				6.38	1	6.38	Yes
grls7EQ7E0EE	Enrolled	1.96	9.13	Male Neutered	6 mo - 1 yr	Midwest	Normal						9.13
grlsAV8T0BGG	Enrolled	0.88	7.86	Male Neutered	6 mo - 1 yr	Northeast	Normal						7.86
grlsFZ8E7JJ	LTF	1.53	1.45	Female Intact	Intact	Northeast	Normal				1.45		1.45
grls2BX4WH88	Enrolled	1.44	8.39	Female Spayed	>5 yrs	Midwest	Normal						8.39
grlsD7WKWN99	Enrolled	1.52	8.63	Female Spayed	6 mo - 1 yr	Midwest							8.63
grls8T8GJ1HH	Enrolled	0.99	8.15	Female Spayed	1 - 2 yrs	Pacific	Normal						8.15
grlsUI65W8ZZ	Enrolled	2.03	9.01	Male Intact	Intact	Mountain	Normal						9.01
grls63AIN977	Enrolled	0.65	7.7	Male Neutered	6 mo - 1 yr	Midwest	Normal						7.7
grlsVGVC9DJJ	Enrolled	0.63	7.69	Female Spayed	<= 6 mo	South	Overweight						7.69
grlsOLFTEORR	Enrolled	1.46	8.37	Male Neutered	<= 6 mo	Midwest	Normal						8.37
grlsA5PHKWWW	Enrolled	1.32	7.58	Male Intact	Intact	South	Normal						7.58
grls3Q4SZH77	Enrolled	0.79	7.44	Female Spayed	2 - 5 yrs	Northeast							7.44
grlsCYU5TJWW	Enrolled	1.48	8.1	Female Spayed	6 mo - 1 yr	South	Normal						8.1
grls36J0POXX	Enrolled	0.77	7.72	Female Spayed	1 - 2 yrs	Midwest	Normal						7.72
grls0HJ94YAA	Enrolled	1.62	8.52	Female Spayed	2 - 5 yrs	Northeast	Overweight						8.52
grlsTGTS90YY	Enrolled	0.56	7.72	Male Neutered	6 mo - 1 yr	Midwest	Overweight						7.72
grls5SCT2RNN	Enrolled	2.16	8.9	Female Spayed	6 mo - 1 yr	Pacific	Normal						8.9
grlsTETO34MM	Enrolled	1.18	8.11	Male Intact	Intact	Northeast	Normal						8.11
grlsTGQMBL11	Enrolled Deceased	1.07	7.09	Female Intact	Intact	Northeast	Normal	Lymphoma	1	7.09	7.09	0	7.09	Yes
grlsW20FSBVV	Enrolled	1.36	8.51	Female Spayed	1 - 2 yrs	Mountain	Overweight						8.51
grlsCH06411	Enrolled	1.36	8.51	Male Neutered	1 - 2 yrs	Mountain	Normal						8.51
grlsX1Q3RTUU	Enrolled	1.24	8.21	Male Neutered	>5 yrs	Northeast	Normal						8.21
grlsCIKG01XX	Enrolled	1.91	8.89	Female Spayed	2 - 5 yrs	Northeast	Overweight						8.89
grlsMG8OL6DD	Enrolled	0.57	7.38	Male Neutered	>5 yrs	South	Normal						7.38
grlsKC9OFFBB	Enrolled	0.94	8.03	Male Neutered	6 mo - 1 yr	Midwest	Overweight						8.03
grls41067500	Enrolled	0.58	7.75	Male Neutered	1 - 2 yrs	South	Overweight						7.75
grlsP90RNOJJ	Enrolled Deceased	2.37	8.52	Female Spayed	1 - 2 yrs	Northeast	Overweight	Hemangiosarcoma	1	8.52	8.52	1	8.52	Yes
grls9GMRJACC	Enrolled Deceased	2.02	8.73	Female Spayed	>5 yrs	South	Normal				8.73	1	8.73	Yes
grlsQY72IOII	Enrolled	0.82	7.78	Male Neutered	2 - 5 yrs	Northeast	Normal						7.78
grls9GSIT1NN	LTF	1.36	3.34	Male Neutered	<= 6 mo	South	Normal				3.34		3.34
grlsY9V8LZAA	Enrolled Deceased	1.32	2.56	Female Intact	Intact	Northeast	Normal				2.56	0	2.56	Yes
grlsS7AZ3O33	Enrolled	0.98	7.45	Female Spayed	1 - 2 yrs	Northeast							7.45
grlsP17EHTZZ	LTF	0.59	1.74	Male Intact	Intact	Pacific	Normal				1.74		1.74
grlsYS5D3CVV	Enrolled	1.17	7.92	Female Spayed	>5 yrs	Northeast							7.92
grlsIG55M1RR	Enrolled	1.21	7.47	Female Spayed	1 - 2 yrs	South	Overweight						7.47
grlsSVIPIZOO	Enrolled	1.06	7.6	Female Spayed	2 - 5 yrs	South							7.6
grlsP8VUB3JJ	Enrolled Deceased	1.87	8.6	Female Spayed	<= 6 mo	Mountain	Overweight				8.6	0	8.6	No
grlsA6H4Q3RR	LTF	1.57	2.71	Male Neutered	1 - 2 yrs	South	Overweight				2.71		2.71
grlsD6YYECTT	Enrolled	1.99	8.98	Female Spayed	6 mo - 1 yr	South	Normal						8.98
grlsVCM4OI66	Enrolled	1.92	9.08	Female Spayed	2 - 5 yrs	Pacific							9.08
grls31IQ8100	Enrolled	0.67	7.38	Male Neutered	6 mo - 1 yr	South	Normal						7.38
grls6FX6E7KK	Enrolled	0.59	7.66	Male Neutered	1 - 2 yrs	Northeast	Normal						7.66
grlsH1QJM00	Enrolled	0.9	7.99	Male Neutered	1 - 2 yrs	Northeast	Normal						7.99
grlsVN3MJIYY	Enrolled	2.32	9.16	Male Intact	Intact	Northeast	Normal						9.16
grlsTE9FC4FF	Enrolled	0.58	7.51	Male Neutered	1 - 2 yrs	Northeast	Normal						7.51
grlsKW598GUU	Enrolled	1.25	7.72	Male Neutered	2 - 5 yrs	Midwest	Normal						7.72
grlsOMPOVPZZ	Enrolled	0.87	7.51	Male Neutered	<= 6 mo	Midwest	Obese						7.51
grlsZVMB3999	Enrolled	0.91	7.72	Male Neutered	2 - 5 yrs	Pacific	Overweight						7.72
grlsQ92M8HH	Enrolled	1.32	8.13	Male Neutered	1 - 2 yrs	Midwest	Normal						8.13
grlsTGJ10066	LTF	2.13	5.1	Male Neutered	1 - 2 yrs	Midwest	Overweight				5.1		5.1
grlsE0OXG9PP	Enrolled Deceased	1.12	7.45	Male Intact	Intact	South	Normal	Hemangiosarcoma	2	7.45	7.45	1	7.45	No
grlsXI10FQTT	Enrolled	1.91	8.34	Female Spayed	>5 yrs	South							8.34
grls10PF8W99	Enrolled	0.75	7.38	Male Neutered	2 - 5 yrs	Pacific	Overweight						7.38
grlsHRHVYENN	Enrolled Deceased	2.32	6.41	Male Neutered	6 mo - 1 yr	South	Overweight	Lymphoma	3	6.4	6.41	1	6.41	Yes
grlsTTQ7Y3TT	Enrolled	0.7	7.58	Female Intact	Intact	Northeast	Normal						7.58
grlsJVU0S099	Enrolled	1.2	7.67	Female Intact	Intact	South	Overweight						7.67
grls3GUOWNLL	Enrolled	1.14	8.08	Male Neutered	1 - 2 yrs	Midwest	Normal						8.08
grls68PRDIRR	LTF	0.84	1.86	Male Intact	Intact	Mountain	Overweight				1.86		1.86
grlsNQJFUC77	LTF	0.73	2.77	Male Neutered	6 mo - 1 yr	South	Overweight				2.77		2.77
grlsKK91TIOO	Enrolled	0.98	7.4	Male Intact	Intact	South	Normal						7.4
grls7O2759MM	Enrolled	0.84	7.54	Male Neutered	6 mo - 1 yr	Northeast	Normal						7.54
grls4NJPKUQQ	Enrolled	1.95	8.9	Male Intact	Intact	Midwest	Normal						8.9
grls4QHNBV77	Enrolled	2.02	8.96	Female Intact	Intact	Midwest	Overweight						8.96
grlsDSSQ5M66	Enrolled	1.4	7.72	Male Intact	Intact	Northeast	Overweight						7.72
grls9L20RMHH	Enrolled	1.69	7.96	Female Intact	Intact	Northeast	Normal						7.96
grlsSJP1SWLL	Enrolled	1.6	8.63	Male Neutered	<= 6 mo	South	Overweight						8.63
grlsWC1EM55	Enrolled	1.4	8.47	Female Spayed	>5 yrs	South	Normal						8.47
grls2RWXEJ	Enrolled	1.48	8.52	Female Spayed	6 mo - 1 yr	Northeast							8.52
grlsVCVG4GHH	Enrolled	2.15	9.18	Female Spayed	2 - 5 yrs	Midwest	Normal						9.18
grlsGYD8YY55	Enrolled	2.18	9.18	Male Neutered	2 - 5 yrs	Midwest	Overweight						9.18
grlsP0XFO2EE	Enrolled	0.65	7.71	Male Neutered	<= 6 mo	Midwest	Overweight						7.71
grls9ZZR7ZGG	Enrolled	1.36	8.19	Female Spayed	1 - 2 yrs	South	Normal						8.19
grlsZPEBWWNN	LTF	2.22	3.88	Male Intact	Intact	South	Normal				3.88		3.88
grls7CEE0QXX	Enrolled	1.26	7.97	Female Intact	Intact	South	Overweight						7.97
grls43MMLM88	Enrolled	1.07	8.14	Female Spayed	6 mo - 1 yr	Pacific	Overweight						8.14
grlsNJ3YMTMM	Enrolled	1.79	8.92	Male Intact	Intact	South	Normal						8.92
grlsPGOOG3SS	Enrolled	1.2	7.98	Female Spayed	2 - 5 yrs	South	Normal						7.98
grlsOV7BLQBB	Enrolled	0.64	7.36	Female Spayed	1 - 2 yrs	Northeast	Normal						7.36
grlsV1BY0FBB	Enrolled	0.99	7.5	Female Spayed	6 mo - 1 yr	South	Normal						7.5
grls5V8XKYGG	Enrolled	0.56	7.4	Male Neutered	1 - 2 yrs	Midwest	Normal						7.4
grlsP3SMJZ22	Enrolled	1.69	8.03	Male Neutered	1 - 2 yrs	Mountain	Overweight						8.03
grlsGB9P9CGG	Enrolled	2.68	9.3	Male Neutered	>5 yrs	Mountain	Normal						9.3
grlsQKOQHW88	Enrolled	0.59	7.29	Male Neutered	1 - 2 yrs	Midwest	Overweight						7.29
grlsT4M7GGFF	Enrolled	1.17	7.97	Male Neutered	1 - 2 yrs	Midwest	Normal						7.97
grlsGSPDWVBB	Enrolled	0.62	7.39	Female Spayed	>5 yrs	Midwest	Normal						7.39
grlsNJEU1XDD	Enrolled	1.59	8.45	Female Spayed	1 - 2 yrs	Mountain	Overweight						8.45
grls056TCYEE	LTF	1.13	1.09	Female Intact	Intact	South	Normal				1.09		1.09
grlsDN0KY22	Enrolled	0.94	8.05	Female Spayed	>5 yrs	South	Normal						8.05
grls7I2V5P33	Enrolled	1.98	8.88	Female Spayed	<= 6 mo	Midwest	Normal						8.88
grlsYYGBVB22	LTF	2.07	3.04	Female Intact	Intact	South	Normal				3.04		3.04
grlsQGR0BLLL	Enrolled	2.07	8.57	Female Intact	Intact	South	Obese						8.57
grls3HLLJM00	Enrolled	1.15	8.29	Male Intact	Intact	Midwest	Normal						8.29
grlsFLW1MFII	Enrolled Deceased	1.85	5.79	Female Spayed	2 - 5 yrs	South	Overweight				5.79	1	5.79	Yes
grlsDZ82BBB	Enrolled	1.58	8.69	Female Spayed	2 - 5 yrs	Northeast	Obese						8.69
grls8GO0ZMDD	Enrolled	1.64	8.53	Male Neutered	<= 6 mo	South							8.53
grls2JD757FF	Enrolled	1.34	7.95	Male Neutered	<= 6 mo	South	Overweight						7.95
grlsJEYTK7OO	Enrolled	1.08	8.15	Female Spayed	2 - 5 yrs	Midwest	Overweight						8.15
grls9V2Q8BSS	Enrolled	1.23	8.06	Female Spayed	6 mo - 1 yr	Midwest	Obese						8.06
grls18Y45LVV	LTF	1.14	1.14	Male Intact	Intact	Midwest	Overweight				1.14		1.14
grlsCMH4LVV	LTF	1.31	3.25	Female Spayed	6 mo - 1 yr	Midwest	Overweight				3.25		3.25
grlsCP1HGMJJ	Enrolled	2	9.09	Male Neutered	<= 6 mo	Northeast	Overweight						9.09
grls94MT90BB	Enrolled	0.7	7.55	Female Spayed	2 - 5 yrs	Northeast	Normal						7.55
grlsJ9D617PP	Enrolled	1.11	7.94	Female Spayed	1 - 2 yrs	Northeast	Normal						7.94
grls2Y64A1ZZ	Enrolled	2	9.01	Female Spayed	<= 6 mo	Midwest	Overweight						9.01
grlsPYUC6ZTT	Enrolled	2	9.01	Male Neutered	<= 6 mo	Midwest	Normal						9.01
grlsHJDFNY99	Enrolled	0.58	7.65	Male Intact	Intact	South	Normal						7.65
grls59NQ2KXX	LTF	1.46	1.41	Female Spayed	6 mo - 1 yr	Pacific	Normal				1.41		1.41
grlsC9UK4ZOO	Enrolled	0.59	7.59	Female Spayed	6 mo - 1 yr	Mountain	Normal						7.59
grls52LTK855	Enrolled	0.74	7.4	Male Neutered	6 mo - 1 yr	Mountain	Overweight						7.4
grls03UREW44	Enrolled	1.15	8.13	Female Spayed	6 mo - 1 yr	Mountain	Normal						8.13
grlsEBWSTBVV	LTF	1.26	4.18	Female Spayed	<= 6 mo	South	Normal				4.18		4.18
grls1FDQRRR	Enrolled	0.61	7.38	Female Spayed	6 mo - 1 yr	Pacific	Normal						7.38
grlsU9AK2966	Enrolled	0.64	7.64	Male Neutered	6 mo - 1 yr	Mountain	Normal						7.64
grlsOQDZ9033	Enrolled	1.03	7.35	Female Spayed	<= 6 mo	Midwest							7.35
grlsWWOAB388	Enrolled	0.59	7.42	Male Neutered	1 - 2 yrs	South	Normal						7.42
grlsDRI8OU00	Enrolled	1.29	8.18	Female Spayed	2 - 5 yrs	South	Normal						8.18
grls50E5H8LL	Enrolled	0.77	7.65	Female Spayed	1 - 2 yrs	Midwest	Normal						7.65
grls9H8LZW33	LTF	1.07	1.98	Male Intact	Intact	Midwest	Normal				1.98		1.98
grlsE71JILHH	Enrolled	1.36	8.23	Female Spayed	>5 yrs	Mountain	Normal						8.23
grlsMCG4MF66	Enrolled	1.38	8.13	Male Intact	Intact	South							8.13
grlsGL9S86MM	Enrolled Deceased	2	7.04	Female Spayed	1 - 2 yrs	South	Overweight				7.04	1	7.04	No
grlsZP2OXS55	Enrolled	1.59	8.14	Female Spayed	1 - 2 yrs	South	Overweight						8.14
grls4223EFHH	Enrolled	1.37	8.18	Male Neutered	6 mo - 1 yr	Northeast							8.18
grlsPTB4KOYY	Enrolled	1.18	7.52	Male Neutered	6 mo - 1 yr	Mountain	Normal						7.52
grls81TX7QQQ	Enrolled	1.36	8.23	Female Spayed	6 mo - 1 yr	Midwest	Normal						8.23
grlsYLW7GC55	Enrolled	0.68	7.38	Female Spayed	2 - 5 yrs	Pacific	Normal						7.38
grls4E3UX6YY	Enrolled	1.61	8.68	Male Neutered	<= 6 mo	Pacific	Overweight						8.68
grls988OLG66	Enrolled	0.86	7.81	Male Neutered	6 mo - 1 yr	Northeast	Normal						7.81
grlsCR9BWCVV	Enrolled	1.66	8.75	Female Spayed	<= 6 mo	Mountain	Overweight						8.75
grlsQ3H96F99	LTF	1.52	6.47	Male Neutered	<= 6 mo	Midwest	Normal				6.47		6.47
grls69UW98GG	Enrolled	0.75	7.34	Male Neutered	<= 6 mo	Pacific	Normal						7.34
grls0RIBHKKK	Enrolled	2.28	8.6	Female Spayed	6 mo - 1 yr	Midwest	Normal						8.6
grlsESPFWVBB	Enrolled	0.85	7.92	Male Intact	Intact	South	Normal						7.92
grlsF0YBE88	Enrolled	1.57	8.7	Female Spayed	1 - 2 yrs	Midwest	Overweight						8.7
grlsKJQXVR88	Enrolled	1.49	8.51	Male Neutered	6 mo - 1 yr	South	Normal						8.51
grlsJXNRRRLL	Enrolled	1.18	8.29	Male Intact	Intact	Midwest	Obese						8.29
grlsLEL2TR77	Enrolled	1.6	8.07	Female Spayed	1 - 2 yrs	South	Overweight						8.07
grls755V4MEE	LTF	1.97	1.88	Male Intact	Intact	Mountain	Overweight				1.88		1.88
grlsK5CWL6FF	Enrolled	1.41	7.65	Female Spayed	1 - 2 yrs	Midwest	Overweight						7.65
grlsHTKHH0CC	Enrolled Deceased	1.14	7.72	Male Neutered	1 - 2 yrs	Mountain	Normal	Hemangiosarcoma	1	7.67	7.72	1	7.72	No
grlsLVQJRFVV	Enrolled	2.04	8.43	Male Intact	Intact	Mountain	Normal						8.43
grls4NJZP088	Enrolled	1	7.9	Female Spayed	>5 yrs	Mountain	Overweight						7.9
grls68OB35EE	Enrolled	0.65	7.76	Male Neutered	1 - 2 yrs	Northeast	Normal						7.76
grlsCZWY5277	Enrolled	0.91	7.41	Female Intact	Intact	Northeast	Normal						7.41
grls7PGZ1RNN	Enrolled	1.04	8.15	Female Spayed	2 - 5 yrs	Northeast	Normal						8.15
grls3US5YZJJ	Enrolled Deceased	1.52	5.86	Female Spayed	<= 6 mo	Northeast	Overweight				5.86	0	5.86	No
grls8VMEW0YY	Enrolled Deceased	0.56	4.67	Female Spayed	6 mo - 1 yr	Midwest	Overweight	Hemangiosarcoma	1	4.67	4.67	1	4.67	No
grlsXBF62NFF	Enrolled	1.05	8	Female Spayed	6 mo - 1 yr	South	Overweight						8
grls1JY67HOO	Enrolled	1.35	7.8	Female Spayed	6 mo - 1 yr	Midwest	Overweight						7.8
grls9TR8GHPP	Enrolled	1.31	8.05	Female Spayed	6 mo - 1 yr	Midwest	Normal						8.05
grlsZW6L5W33	Enrolled	0.54	7.41	Female Spayed	1 - 2 yrs	Midwest	Normal						7.41
grlsI32KYAEE	Enrolled	0.67	7.62	Female Spayed	1 - 2 yrs	Northeast	Overweight						7.62
grlsNLA1YVWW	Enrolled Deceased	0.97	7.27	Female Spayed	1 - 2 yrs	Northeast	Normal				7.27	0	7.27	Yes
grlsLXIGOT44	Enrolled	0.87	7.93	Male Intact	Intact	Pacific	Overweight						7.93
grlsTFWJGUWW	Enrolled Deceased	1.52	8.32	Male Intact	Intact	Pacific	Normal	Hemangiosarcoma	1	8.32	8.32	1	8.32	Yes
grlsXWCBVG66	Enrolled	0.81	7.78	Female Spayed	6 mo - 1 yr	Mountain	Normal						7.78
grls7FLU3VQQ	Enrolled	0.75	7.56	Male Neutered	1 - 2 yrs	Northeast	Normal						7.56
grls40J3I655	Enrolled	2.28	8.6	Female Spayed	6 mo - 1 yr	Pacific	Normal						8.6
grlsR2SKA700	Enrolled	1.2	7.95	Female Spayed	1 - 2 yrs	South	Normal						7.95
grlsT20MZ3OO	Enrolled	0.89	7.32	Male Neutered	<= 6 mo	Midwest	Overweight						7.32
grlsT54MH6FF	Enrolled	0.79	7.33	Female Spayed	<= 6 mo	Midwest	Obese						7.33
grlsTKCRI2OO	Enrolled	0.63	7.49	Male Neutered	6 mo - 1 yr	Northeast	Normal						7.49
grlsDZJPVGJJ	Enrolled	1.02	8.02	Male Neutered	1 - 2 yrs	Midwest	Overweight						8.02
grlsRNBWQ822	Enrolled	0.61	7.43	Male Intact	Intact	South	Overweight						7.43
grlsTVZEIK77	Enrolled	0.91	7.78	Female Spayed	6 mo - 1 yr	Northeast	Overweight						7.78
grlsVETQM7UU	Enrolled	0.68	7.3	Female Spayed	6 mo - 1 yr	Midwest							7.3
grlsSFOOAAGG	Enrolled	0.71	7.45	Female Spayed	1 - 2 yrs	Pacific	Overweight						7.45
grlsLOMQBXZZ	Enrolled	1.32	7.85	Male Neutered	2 - 5 yrs	Northeast							7.85
grlsZPSKL3JJ	LTF	1.54	1.54	Male Neutered	6 mo - 1 yr	Midwest	Normal				1.54		1.54
grlsF9UDZVFF	Enrolled	1.11	8.06	Male Intact	Intact	South	Normal						8.06
grls8P7Z4RUU	Enrolled Deceased	0.98	7.34	Male Neutered	6 mo - 1 yr	South		Hemangiosarcoma	1	7.34	7.34	1	7.34	Yes
grlsJ87BQ1JJ	Enrolled	1.9	8.99	Female Spayed	1 - 2 yrs	Midwest	Overweight						8.99
grls1495QP66	Enrolled	1.28	7.53	Female Intact	Intact	Northeast	Normal						7.53
grlsGOTT0933	Enrolled	2.29	8.61	Female Spayed	1 - 2 yrs	Midwest							8.61
grls7KYQ7C99	LTF	1.08	0.85	Male Intact	Intact	Midwest	Normal				0.85		0.85
grls93YZYLDD	Enrolled	1.09	8.04	Male Neutered	<= 6 mo	South	Overweight						8.04
grlsRRS8E6OO	Enrolled	0.65	7.38	Female Spayed	6 mo - 1 yr	Midwest	Overweight						7.38
grlsKTJLCH99	Enrolled	0.63	7.7	Male Neutered	6 mo - 1 yr	Midwest	Obese						7.7
grlsO4I5K22	LTF	2.05	2.96	Female Intact	Intact	Midwest	Normal				2.96		2.96
grlsZO8JN6BB	Enrolled	0.65	7.57	Female Spayed	1 - 2 yrs	Midwest	Normal						7.57
grlsPR5D1FCC	Enrolled Deceased	1.4	6.49	Male Neutered	6 mo - 1 yr	Mountain	Overweight	Lymphoma	1	6.49	6.49	1	6.49	Yes
grlsXTMN5VEE	Enrolled	0.59	7.54	Female Spayed	1 - 2 yrs	Midwest	Obese						7.54
grlsNCBOMVQQ	Enrolled	1.37	7.69	Female Spayed	<= 6 mo	Midwest	Overweight						7.69
grlsJZ2T2EKK	Enrolled	0.67	7.48	Male Neutered	2 - 5 yrs	South	Normal						7.48
grlsTHCSW7CC	Enrolled	1.34	8.31	Male Neutered	>5 yrs	South							8.31
grlsKFBMOM22	Enrolled	0.63	7.55	Male Neutered	1 - 2 yrs	Midwest	Normal						7.55
grlsPYD0T2BB	LTF	1.72	1.71	Male Neutered	1 - 2 yrs	Pacific	Normal				1.71		1.71
grls69RHIK33	Enrolled	1.57	7.96	Female Spayed	1 - 2 yrs	Northeast	Overweight						7.96
grlsCIN38MFF	Enrolled	1.28	8.32	Male Neutered	<= 6 mo	Midwest	Normal						8.32
grls8LDKQ11	Enrolled	0.59	7.39	Female Spayed	>5 yrs	Midwest	Normal						7.39
grlsPQQI36SS	Enrolled	1.32	8.38	Female Spayed	>5 yrs	Mountain	Normal						8.38
[truncated: 1,050 more rows]
